# Supplementary material for: Assessing the impact of non-protein nitrogen or rumen undegradable protein supplementation on rumen bacterial diversity and ruminal fermentation in grazing steers during the dry season
Source: Front Microbiol. 2025 Oct 6;16:1670636. doi: 10.3389/fmicb.2025.1670636 (PMC12536655; doi:10.3389/fmicb.2025.1670636)
Supplement: Supplementary file 1 [file Table_1.XLSX]

## Sheet: Planilha1
OTU	SMU	SMU	SMU	SMU	SMU	SMU	SMU	GLU	GLU	GLU	GLU	GLU	GLU	GLU	P-value
a;D_1__Euryarchaeota;D_2__Methanobacteria;D_3__Methanobacteriales;D_4__Methanobacteriaceae;D_5__Methanobrevibacter;Ambiguousltaxa	0	0	0	0	0.0144359	0	0	0	0	0	0	0	0	0.0574477	0.654721
a;D_1__Euryarchaeota;D_2__Methanobacteria;D_3__Methanobacteriales;D_4__Methanobacteriaceae;D_5__Methanobrevibacter;l	0.500679	0.0651442	0.702235	2.11012	0.76751	0.8507	0.405186	0.14995	0.271167	0.101536	0.475177	1.58554	0.399545	0.845302	0.498962
a;D_1__Euryarchaeota;D_2__Methanobacteria;D_3__Methanobacteriales;D_4__Methanobacteriaceae;D_5__Methanosphaera;l	0.458248	0.224386	0.370992	0.441745	0.139547	0.450974	0.302539	0.537321	0.130908	0.342683	0.272237	0.332209	0.412539	0.500616	0.735317
a;D_1__Euryarchaeota;D_2__Methanomicrobia;D_3__Methanosarcinales;D_4__Methanosarcinaceae;D_5__Methanimicrococcus;Ambiguousltaxa	0	0	0	0.145934	0.0649616	0	0.210697	0.108297	0	0	0.148493	0.0125837	0.149423	0.0328272	0.892738
a;D_1__Euryarchaeota;D_2__Thermoplasmata;D_3__Thermoplasmatales;D_4__Thermoplasmatales.Incertae.Sedis;D_5__Candidatus.Methanomethylophilus;Ambiguousltaxa	0	0	0.408961	0	0	0	0	0	0	0	0	0	2.52438	0	0.654721
a;D_1__Euryarchaeota;D_2__Thermoplasmata;D_3__Thermoplasmatales;D_4__Thermoplasmatales.Incertae.Sedis;D_5__Candidatus.Methanomethylophilus;l	0.0169722	0	0	0	0	0	0	0.0166611	0	0	0	0	0	0	0.317311
a;D_1__Euryarchaeota;D_2__Thermoplasmata;D_3__Thermoplasmatales;D_4__Thermoplasmatales.Incertae.Sedis;D_5__uncultured;Ambiguousltaxa	0	0	0	0	0	0	0.0264994	0	0	0	0	0	0	0	0.317311
a;D_1__Euryarchaeota;D_2__Thermoplasmata;D_3__Thermoplasmatales;D_4__Thermoplasmatales.Incertae.Sedis;D_5__uncultured;Dl6luncultured.archaeon	0	0	0.0108574	0	0	0	0	0	0	0	0.00833056	0	0	0	0.654721
a;D_1__Euryarchaeota;D_2__Thermoplasmata;D_3__Thermoplasmatales;D_4__Thermoplasmatales.Incertae.Sedis;D_5__uncultured;l	1.45961	2.07014	0.543238	0.918987	0.779539	1.02494	1.39384	0.258247	0.402076	0.335068	0	0.583883	0.83807	2.80263	0.176296
a;D_1__Euryarchaeota;D_2__Methanobacteria;D_3__Methanobacteriales;D_4__MethanobacteriaceaeFa.Methanobrevibacter	0.201572	0	0.231624	0	0	0.187667	0	0.665909	0	0.13842	0	0	0	0.175149	0.715001
a;D_1__Euryarchaeota;D_2__Methanobacteria;D_3__Methanobacteriales;D_4__MethanobacteriaceaeFa.Methanosphaera	0	0.560081	0	0.405186	0	0	0	0.01949	0	0.0654351	0.249917	0.0514283	0	0.167534	0.916512
a;D_1__Euryarchaeota;D_2__Methanomicrobia;D_3__Methanosarcinales;D_4__MethanosarcinaceaeFa.Methanimicrococcus	0	0.254582	0	0	0	0.197291	0	0	0	0.0780188	0	0.172986	0.0890957	0.312222	0.68583
a;D_1__Euryarchaeota;D_2__Thermoplasmata;D_3__Thermoplasmatales;D_4__Thermoplasmatales.Incertae.SedisFa.Candidatus.Methanomethylophilus	0	0.330957	0	0	0	0	0	0.412539	0.123102	0.0427845	0.408197	0	0	0	0.273322
b;D_1__Actinobacteria;D_2__Actinobacteria-Corynebacteriales;D_4__CorynebacteriaceaeFa.Corynebacterium.1	0	0.0108574	0.0264994	0	0	0	0	0.00833056	0	0	0	0	0	0	0.285049
b;D_1__Actinobacteria;D_2__Actinobacteria-Streptomycetales;D_4__StreptomycetaceaeFa.Streptomyces	0	0.636456	0.293149	0.361967	0.268202	0.678488	0.331243	1.26685	0.18055	0.0906025	0.466511	0.612464	0.950354	0.510217	0.398025
b;D_1__Actinobacteria;D_2__Coriobacteriia-Coriobacteriales;D_4__Coriobacteriaceae;__	0	0.110319	0	0	0	0	0.128081	0	0	0	0.14995	0.271167	0.0445478	0.0203071	0.500184
b;D_1__Actinobacteria;D_2__Coriobacteriia-Coriobacteriales;D_4__CoriobacteriaceaeFa.Coriobacteriaceae.UCG-002	2.99624	3.0465	1.2486	3.41977	4.64227	1.79487	2.42028	1.77034	1.25564	2.19208	1.45785	5.56361	2.41053	0.949359	0.176296
b;D_1__Actinobacteria;D_2__Coriobacteriia-Coriobacteriales;D_4__CoriobacteriaceaeFa.Olsenella	0	0	0	0.0648298	0	0	0	0	0.0410341	0	0	0	0	0	0.654721
b;D_1__Actinobacteria;D_2__Coriobacteriia-Coriobacteriales;D_4__CoriobacteriaceaeFa.Senegalimassilia	0	0	0	0	0	0	0	0	0	0	0.643469	0	0.11694	0	0.179712
b;D_1__Actinobacteria;D_2__Actinobacteria;D_3__Actinomycetales;D_4__Actinomycetaceae;D_5__lActinomyces;l	0	0	0	0	0	0	0	0.763359	0	0	0	0	0	0	0.317311
b;D_1__Actinobacteria;D_2__Actinobacteria;D_3__Corynebacteriales;D_4__Corynebacteriaceae;D_5__lCorynebacterium.1;Dl6luncultured.bacterium	0	0	0	0	0.0394415	0	0	0	0	0	0.0291569	0	0	0	0.654721
b;D_1__Actinobacteria;D_2__Actinobacteria;D_3__Corynebacteriales;D_4__Corynebacteriaceae;D_5__lCorynebacterium.1;l	0.0444141	0	0	0	0	0	0	0	0	0	0	0	0	0	0.317311
b;D_1__Actinobacteria;D_2__Actinobacteria;D_3__Corynebacteriales;D_4__Corynebacteriaceae;l;l	0	0	0.028953	0	0	0	0	0	0	0	0	0	0	0	0.317311
b;D_1__Actinobacteria;D_2__Actinobacteria;D_3__Micrococcales;D_4__Microbacteriaceae;D_5__lLeucobacter;l	0	0	0	0	0	0	0	0.0324834	0	0	0	0	0	0	0.317311
b;D_1__Actinobacteria;D_2__Actinobacteria;D_3__Streptomycetales;D_4__Streptomycetaceae;D_5__lStreptomyces;Dl6lStreptomyces.roseochromogenus	0.269901	0.220638	0.336578	0.372771	0.307644	0.639992	0.326826	0.56521	0.295445	0.430362	0.324892	0.294544	0.356383	0.266531	0.735317
b;D_1__Actinobacteria;D_2__Coriobacteriia;D_3__Coriobacteriales;D_4__Coriobacteriaceae;D_5__lCoriobacteriaceae.UCG-002;Dl6luncultured.bacterium	0	0	0	0	0	0	0	0.0458181	0	0	0	0	0	0.0902749	0.179712
b;D_1__Actinobacteria;D_2__Coriobacteriia;D_3__Coriobacteriales;D_4__Coriobacteriaceae;D_5__lOlsenella;Dl6luncultured.bacterium	0	0	0	0	0	0	0	0	0	0	0	0	0	0.0152304	0.317311
b;D_1__Actinobacteria;D_2__Coriobacteriia;D_3__Coriobacteriales;D_4__Coriobacteriaceae;D_5__lOlsenella;l	0	0.0687633	0	0.0473298	0.221351	0	0	0.0791403	0	0.058383	0	0.0176172	0	0	0.68583
b;D_1__Actinobacteria;D_2__Coriobacteriia;D_3__Coriobacteriales;D_4__Coriobacteriaceae;D_5__lSenegalimassilia;Dl6luncultured.bacterium	0	0	0	0	0.3037	0	0	0	0	0	0	0	0	0	0.317311
b;D_1__Actinobacteria;D_2__Coriobacteriia;D_3__Coriobacteriales;D_4__Coriobacteriaceae;D_5__lSenegalimassilia;l	0	0	0	0	0	0	0	0	0	0	0	0	0.0445478	0	0.317311
b;D_1__Actinobacteria;D_2__Coriobacteriia;D_3__Coriobacteriales;D_4__Coriobacteriaceae;D_5__luncultured;Dl6luncultured.bacterium	0	0	0	0	0.0288718	0	0	0	0	0.187841	0	0	0.0974501	0	0.285049
b;D_1__Actinobacteria;D_2__Coriobacteriia;D_3__Coriobacteriales;D_4__Coriobacteriaceae;D_5__luncultured;Dl6luncultured.rumen.bacterium	0	0	0	0	0	0	0	0	0	0	0.645618	0	0	0	0.317311
b;D_1__Actinobacteria;D_2__Coriobacteriia;D_3__Coriobacteriales;D_4__Coriobacteriaceae;l;l	0	0.0325721	0	0	0	0.269901	0	0	0	0.0482295	0	0	0	0	0.59298
b;D_1__Bacteroidetes;D_2__Bacteroidetes.BD2-2-	0	0.0361912	0	0	0.700142	0.0546635	0.102647	0	0.126233	0.12692	0.554373	0	0	0.512926	0.463071
b;D_1__Bacteroidetes;D_2__Bacteroidetes.BD2-2;Ambiguous_taxa;Ambiguous_taxa;Ambiguous_taxa	0.0204988	0.246096	0.159241	0	0.725724	0.423454	0.971646	0.188403	0	0.573816	0.499833	0.046753	0	0.588907	0.61209
b;D_1__Bacteroidetes;D_2__Bacteroidetes.BD2-2-uncultured.rumen.bacterium;D_4__uncultured.rumen.bacteriumFa.uncultured.rumen.bacterium	0.220638	0.336578	0.326826	0.307644	0.639992	0.269901	0.372771	0.324892	0.294544	0.266531	0.356383	0.430362	0.56521	0.295445	1
b;D_1__Bacteroidetes;D_2__Bacteroidia-Bacteroidales-	0.0933469	0.0796207	0	0.078883	0.529317	0	0.145867	0.116628	0	0.0253839	0.316785	0.186238	0.308592	0	1
b;D_1__Bacteroidetes;D_2__Bacteroidia-Bacteroidales;D_4__Bacteroidales.BS11.gut.group;__	3.0465	1.2486	2.42028	4.64227	1.79487	2.99624	3.41977	1.45785	5.56361	0.949359	2.41053	2.19208	1.77034	1.25564	0.310494
b;D_1__Bacteroidetes;D_2__Bacteroidia-Bacteroidales;D_4__Bacteroidales.BS11.gut.group;Ambiguous_taxa	0	0	0.0687633	0	0.0473298	0.221351	0	0	0	0.0176172	0.0791403	0	0	0.058383	0.892738
b;D_1__Bacteroidetes;D_2__Bacteroidia-Bacteroidales;D_4__Bacteroidales.BS11.gut.groupFa.uncultured.bacterium	0.0956611	0	0	0	0	0.0529317	0.560905	0	0.406237	0	0	0	0	0	0.465209
b;D_1__Bacteroidetes;D_2__Bacteroidia-Bacteroidales;D_4__Bacteroidales.BS11.gut.groupFa.uncultured.rumen.bacterium	0	0	0	0	0	0.0288718	0	0.0974501	0	0	0	0	0	0.187841	0.285049
b;D_1__Bacteroidetes;D_2__Bacteroidia-Bacteroidales;D_4__Bacteroidales.Incertae.SedisFa.Phocaeicola	0.153741	0	0.144765	0.216099	0.11438	0	0	0	0.0246204	0.364927	0	0.14961	0	0.319838	0.463071
b;D_1__Bacteroidetes;D_2__Bacteroidia-Bacteroidales;D_4__Bacteroidales.RF16.group;__	0	0	0	0	0	0	0	0	0.0902749	0	0.0458181	0	0	0	0.179712
b;D_1__Bacteroidetes;D_2__Bacteroidia-Bacteroidales;D_4__Bacteroidales.RF16.groupFa.uncultured.bacterium	0	0.661914	0.12305	0.799568	0.177487	0.0216539	0.16783	0.302095	0	0.135904	0	0.762074	0	0.522909	0.865772
b;D_1__Bacteroidetes;D_2__Bacteroidia-Bacteroidales;D_4__Bacteroidales.RF16.groupFa.uncultured.rumen.bacterium	2.94467	3.90865	0.852398	0	1.05142	0	0.426796	1.15378	0	0.116766	0.584072	0.72482	0.854312	0.77144	0.498962
b;D_1__Bacteroidetes;D_2__Bacteroidia-Bacteroidales;D_4__Bacteroidales.S24-7.group;__	0	0	0	0	0	0.125111	0	0	0	0.0251674	0.183272	0	0	0	0.59298
b;D_1__Bacteroidetes;D_2__Bacteroidia-Bacteroidales;D_4__Bacteroidales.S24-7.group;Ambiguous_taxa	0	0	0	0	0.187667	0	0	0	0.289869	0.101536	0	0	0	0	0.59298
b;D_1__Bacteroidetes;D_2__Bacteroidia-Bacteroidales;D_4__Bacteroidales.S24-7.groupFa.uncultured.bacterium	0	0.16648	0	0	0	0	0	0	0	0.0736134	0.559323	0	0	0	0.59298
b;D_1__Bacteroidetes;D_2__Bacteroidia-Bacteroidales;D_4__Bacteroidales.S24-7.groupFa.uncultured.rumen.bacterium	0.457807	0	0.636966	0.82658	0.354974	0.259846	0.273827	0.172162	0	0.654351	0	0	0.470227	0.690443	0.600179
b;D_1__Bacteroidetes;D_2__Bacteroidia-Bacteroidales;D_4__Bacteroidales.UCG-001Fa.uncultured.rumen.bacterium	0	0.770873	0	0	0.190073	0	0.275527	0	0	0	1.49978	0	0.756862	0	0.892738
b;D_1__Bacteroidetes;D_2__Bacteroidia-Bacteroidales;D_4__MarinilabiaceaeFa.uncultured	0	0	0	0.113452	0.745445	0	0.640403	0	0.439064	0.893441	0.549817	0.289869	0	0.654905	0.345231
b;D_1__Bacteroidetes;D_2__Bacteroidia-Bacteroidales;D_4__PorphyromonadaceaeFa.Porphyromonas	0	0.028953	0	0.0473298	0	0	0	0	0	0	0	0	0	0.0164136	0.285049
b;D_1__Bacteroidetes;D_2__Bacteroidia-Bacteroidales;D_4__PorphyromonadaceaeFa.uncultured	0	0	0	0	0	0	0	0	0	0.0931192	0.0208264	0.584413	0	0	0.108809
b;D_1__Bacteroidetes;D_2__Bacteroidia-Bacteroidales;D_4__Prevotellaceae;__	0	0.0108574	0	0	0.0914275	0.0273317	0	0.145785	0.0514283	0	0	0	0	0	0.715001
b;D_1__Bacteroidetes;D_2__Bacteroidia-Bacteroidales;D_4__PrevotellaceaeFa.Prevotella.1	0	0	0.401723	0.113452	0.157766	0.144359	0.0264994	0	0.20517	0.0125837	0	0.285193	0.113844	0.263993	0.753152
b;D_1__Bacteroidetes;D_2__Bacteroidia-Bacteroidales;D_4__PrevotellaceaeFa.Prevotellaceae.Ga6A1.group	0	0	0	0	0.0577437	0	0.10805	0	0	0	0.019799	0.515931	0	0	0.59298
b;D_1__Bacteroidetes;D_2__Bacteroidia-Bacteroidales;D_4__PrevotellaceaeFa.Prevotellaceae.NK3B31.group	7.79022	6.66281	10.8559	11.4893	2.62974	8.29177	7.26094	10.6923	4.13297	4.77472	10.4341	8.32536	5.98993	8.58843	0.865772
b;D_1__Bacteroidetes;D_2__Bacteroidia-Bacteroidales;D_4__PrevotellaceaeFa.Prevotellaceae.UCG-001	2.26578	0.484963	0.750817	0	1.20781	1.85173	1.04808	1.97851	0.575062	3.02323	0.965203	1.76423	0.40929	0.558063	0.61209
b;D_1__Bacteroidetes;D_2__Bacteroidia-Bacteroidales;D_4__PrevotellaceaeFa.Prevotellaceae.UCG-003	0.0819952	0	0.0615251	0.0648298	0.0709947	0	0	0.07796	0.0779647	0.0528515	0.0874708	0.196363	0.123744	0	0.115851
b;D_1__Bacteroidetes;D_2__Bacteroidia-Bacteroidales;D_4__PrevotellaceaeFa.Prevotellaceae.YAB2003.group	0	0	0.189913	0.157766	0.303154	0.181073	0	0.37904	0.570387	0.170072	0.41083	0	0.133182	0	0.463071
b;D_1__Bacteroidetes;D_2__Bacteroidia-Bacteroidales;D_4__PrevotellaceaeFa.uncultured	0.118805	0	0	0	0	0	0	0	0	0	0	0	0	0.307755	0.654721
b;D_1__Bacteroidetes;D_2__Bacteroidia-Bacteroidales;D_4__RikenellaceaeFa.hoa5-07d05.gut.group	1.24701	1.57841	0	0.561858	2.43354	0.632774	0.865648	1.56895	1.53467	0.430362	1.23709	0	1.09885	1.97233	0.310494
b;D_1__Bacteroidetes;D_2__Bacteroidia-Bacteroidales;D_4__RikenellaceaeFa.Rikenellaceae.RC9.gut.group	0	0.0723825	0.119247	0	0.125111	0	0.102647	0.0708097	0.14961	0.131996	0	0	0.152672	0.229791	0.172955
b;D_1__Bacteroidetes;D_2__Bacteroidia-Bacteroidales;D_4__RikenellaceaeFa.U29-B03	0	0.351055	0	0	0	0	0.259319	0	0	0	0	0.943776	0	0	1
b;D_1__Bacteroidetes;D_2__Bacteroidetes.BD2-2-	0	0	0	0.449633	0.230975	0	0	0.208264	0.416102	0	0.331634	0.196305	0.46776	0	0.224916
b;D_1__Bacteroidetes;D_2__Bacteroidetes.BD2-2;Ambiguousltaxa;Ambiguousltaxa;Ambiguousltaxa;Ambiguousltaxa	0.0956611	0	0	0	0	0	0	0	0	0	0	0	0	0	0.317311
b;D_1__Bacteroidetes;D_2__Bacteroidetes.BD2-2;D_3__uncultured.rumen.bacterium;D_4__uncultured.rumen.bacterium;D_5__luncultured.rumen.bacterium;Dl6luncultured.rumen.bacterium	0	0	0	0	0.0473298	0	0	0	0.0164136	0	0	0	0	0	0.654721
b;D_1__Bacteroidetes;D_2__Bacteroidia;D_3__Bacteroidales;D_4__Bacteroidaceae;D_5__lBacteroides;Ambiguousltaxa	0	0.118805	0	0	0	0	0	0	0.307755	0	0	0	0	0	0.317311
b;D_1__Bacteroidetes;D_2__Bacteroidia;D_3__Bacteroidales;D_4__Bacteroidales.BS11.gut.group;Ambiguousltaxa;Ambiguousltaxa	0.0546635	0	0.0361912	0.102647	0	0.700142	0	0	0.512926	0	0	0.126233	0.554373	0.12692	0.735317
b;D_1__Bacteroidetes;D_2__Bacteroidia;D_3__Bacteroidales;D_4__Bacteroidales.BS11.gut.group;D_5__luncultured.bacterium;Dl6luncultured.bacterium	0.246096	0.0940972	0.189913	0	0.29353	0.204988	0.15127	0.199933	0.0794801	0.192918	0	0	0.263115	0.110792	0.345448
b;D_1__Bacteroidetes;D_2__Bacteroidia;D_3__Bacteroidales;D_4__Bacteroidales.BS11.gut.group;D_5__luncultured.rumen.bacterium;Dl6luncultured.rumen.bacterium	0.437308	0.526137	0.304006	0.659103	0.145934	0.536535	0.238495	0	0.722199	0.447979	0.770576	0.631166	0.653368	0.619368	0.176296
b;D_1__Bacteroidetes;D_2__Bacteroidia;D_3__Bacteroidales;D_4__Bacteroidales.BS11.gut.group;l;l	0.933469	0.857732	0.512322	0.445689	0.673676	0.293816	0.837385	0.541486	0.635841	0.355375	0.529624	0.473146	1.34481	0.19286	0.310494
b;D_1__Bacteroidetes;D_2__Bacteroidia;D_3__Bacteroidales;D_4__Bacteroidales.Incertae.Sedis;D_5__lPhocaeicola;Ambiguousltaxa	0	0	0	0	0.0078883	0.0914275	0	0.133182	0	0.140937	0	0.0701295	0	0.104074	0.138011
b;D_1__Bacteroidetes;D_2__Bacteroidia;D_3__Bacteroidales;D_4__Bacteroidales.Incertae.Sedis;D_5__lPhocaeicola;l	0	0	0.351055	0.259319	0	0	0	0	0	0.943776	0	0	0	0	0.654721
b;D_1__Bacteroidetes;D_2__Bacteroidia;D_3__Bacteroidales;D_4__Bacteroidales.RF16.group;D_5__luncultured.bacterium;Dl6luncultured.bacterium	0.695859	0	0	0	0	0	0	0	0	0.22084	0.118794	0.639251	0	0	0.715001
b;D_1__Bacteroidetes;D_2__Bacteroidia;D_3__Bacteroidales;D_4__Bacteroidales.RF16.group;D_5__luncultured.rumen.bacterium;Dl6luncultured.rumen.bacterium	4.6054	2.43551	1.39698	0.896813	1.87742	3.24327	3.53767	1.76385	3.32786	1.97564	1.01633	3.45972	0.727615	1.24889	0.498962
b;D_1__Bacteroidetes;D_2__Bacteroidia;D_3__Bacteroidales;D_4__Bacteroidales.RF16.group;l;l	0	0.184575	0	0.0591623	0	0	0	0	0.0654542	0.0659982	0.108895	0.0729854	0	0.0902749	0.500184
b;D_1__Bacteroidetes;D_2__Bacteroidia;D_3__Bacteroidales;D_4__Bacteroidales.S24-7.group;Ambiguousltaxa;Ambiguousltaxa	0	0	0	0	0	0.187667	0	0	0	0	0	0.289869	0	0.101536	0.59298
b;D_1__Bacteroidetes;D_2__Bacteroidia;D_3__Bacteroidales;D_4__Bacteroidales.S24-7.group;D_5__luncultured.bacterium;Dl6luncultured.bacterium	0.203666	0.137527	0	0	0	0	0	0	0	0.639675	0	0	0	0	1
b;D_1__Bacteroidetes;D_2__Bacteroidia;D_3__Bacteroidales;D_4__Bacteroidales.S24-7.group;D_5__luncultured.rumen.bacterium;Dl6luncultured.rumen.bacterium	0.68671	0.0848608	0	0.286332	0	0.4018	0	0	0.274928	0.0755021	0	0.752723	0	1.03313	0.735317
b;D_1__Bacteroidetes;D_2__Bacteroidia;D_3__Bacteroidales;D_4__Bacteroidales.S24-7.group;l;l	0	0.897543	1.31614	1.72359	2.67305	1.70482	0.653701	0	0.579737	0.324914	2.24719	1.06961	2.17314	0	0.248864
b;D_1__Bacteroidetes;D_2__Bacteroidia;D_3__Bacteroidales;D_4__Bacteroidales.UCG-001;D_5__luncultured.bacterium;Dl6luncultured.bacterium	0.0307482	0	0	0	0	0	0	0	0	0	0	0	0	0	0.317311
b;D_1__Bacteroidetes;D_2__Bacteroidia;D_3__Bacteroidales;D_4__Bacteroidales.UCG-001;D_5__luncultured.rumen.bacterium;Dl6luncultured.rumen.bacterium	12.9211	15.1307	9.73906	16.8612	13.0394	10.9569	17.7723	16.167	13.4222	13.8219	11.8127	14.1334	15.1067	15.9005	0.735317
b;D_1__Bacteroidetes;D_2__Bacteroidia;D_3__Bacteroidales;D_4__COB.P4-1.termite.group;D_5__luncultured.Bacteroidetes.bacterium;Dl6luncultured.Bacteroidetes.bacterium	0	0	0	0	0	0	0	0	0	0	1.61196	0	0	0	0.317311
b;D_1__Bacteroidetes;D_2__Bacteroidia;D_3__Bacteroidales;D_4__Marinilabiaceae;D_5__luncultured;Ambiguousltaxa	0	0	0.571822	0	0	0	0	0	0	0	0	0.486231	0	0	0.654721
b;D_1__Bacteroidetes;D_2__Bacteroidia;D_3__Bacteroidales;D_4__Marinilabiaceae;D_5__luncultured;l	0	0	0	0.0986038	0.0697736	0.0546635	0	0	0.140259	0.101536	0	0.0679519	0	0.0902749	0.463071
b;D_1__Bacteroidetes;D_2__Bacteroidia;D_3__Bacteroidales;D_4__p-2534-18B5.gut.group;D_5__luncultured.bacterium;Dl6luncultured.bacterium	0	0	0	0	0	0	0	0	0	0	0	0.0093506	0	0	0.317311
b;D_1__Bacteroidetes;D_2__Bacteroidia;D_3__Bacteroidales;D_4__PeH15;D_5__luncultured.rumen.bacterium;Dl6luncultured.rumen.bacterium	0	0	0	0	0	0	0	0	0	0	0	0	0	0.177688	0.317311
b;D_1__Bacteroidetes;D_2__Bacteroidia;D_3__Bacteroidales;D_4__Porphyromonadaceae;D_5__lPorphyromonas;Dl6luncultured.bacterium	0.341647	0	0	0	0	0	0	0	0	0	0	0	0	0	0.317311
b;D_1__Bacteroidetes;D_2__Bacteroidia;D_3__Bacteroidales;D_4__Porphyromonadaceae;D_5__lPorphyromonas;l	0	0.169722	0	0	0	0	0	0	0	0	0.0333222	0	0	0	0.654721
b;D_1__Bacteroidetes;D_2__Bacteroidia;D_3__Bacteroidales;D_4__Porphyromonadaceae;D_5__luncultured.bacterium;Dl6luncultured.bacterium	0	0	0	0	0	0	0	0	0	0.0327176	0	0	0	0	0.317311
b;D_1__Bacteroidetes;D_2__Bacteroidia;D_3__Bacteroidales;D_4__Porphyromonadaceae;D_5__luncultured;Dl6luncultured.rumen.bacterium	0.135777	0.141146	0.0883314	0.16171	0.211727	0.17424	0.162075	0.179107	0	0.0913822	0	0.191272	0.152672	0	0.12819
b;D_1__Bacteroidetes;D_2__Bacteroidia;D_3__Bacteroidales;D_4__Prevotellaceae;D_5__lAlloprevotella;Dl6luncultured.rumen.bacterium	0.0341647	0	0	0	0	0	0	0	0	0	0	0	0	0	0.317311
b;D_1__Bacteroidetes;D_2__Bacteroidia;D_3__Bacteroidales;D_4__Prevotellaceae;D_5__lPrevotella.1;Ambiguousltaxa	1.56133	0	0.796207	1.19395	0	0.483603	0	0	0	0	0	3.52518	0	1.12197	0.753152
b;D_1__Bacteroidetes;D_2__Bacteroidia;D_3__Bacteroidales;D_4__Prevotellaceae;D_5__lPrevotella.1;Dl6luncultured.bacterium	1.85173	2.26578	0.484963	1.04808	0	1.20781	0.750817	0.40929	0.558063	1.76423	1.97851	0.575062	0.965203	3.02323	0.735317
b;D_1__Bacteroidetes;D_2__Bacteroidia;D_3__Bacteroidales;D_4__Prevotellaceae;D_5__lPrevotella.1;Dl6luncultured.rumen.bacterium	1.1411	0.933469	0	0.199892	0.765165	0.166013	0	1.28959	0.213377	0.183722	1.24958	0.303895	0	0.563523	0.735317
b;D_1__Bacteroidetes;D_2__Bacteroidia;D_3__Bacteroidales;D_4__Prevotellaceae;D_5__lPrevotella.1;l	0.288527	0.383627	0.225245	0.212984	0.298342	0.204988	0.329552	0.395701	0.341297	0.324914	0.21284	0.188755	0	0.311859	0.398025
b;D_1__Bacteroidetes;D_2__Bacteroidia;D_3__Bacteroidales;D_4__Prevotellaceae;D_5__lPrevotella.9;Dl6luncultured.rumen.bacterium	0	0	0	0	0	0.00962394	0	0	0	0	0	0	0	0	0.317311
b;D_1__Bacteroidetes;D_2__Bacteroidia;D_3__Bacteroidales;D_4__Prevotellaceae;D_5__lPrevotellaceae.Ga6A1.group;l	0	0	0	0.10805	0	0.0577437	0	0	0	0.515931	0	0	0.019799	0	1
b;D_1__Bacteroidetes;D_2__Bacteroidia;D_3__Bacteroidales;D_4__Prevotellaceae;D_5__lPrevotellaceae.NK3B31.group;Dl6luncultured.rumen.bacterium	0.543109	0	0.15458	0.0276091	0.0938335	0	0	0	0	0.720904	0.103945	0.143454	0	0	0.465209
b;D_1__Bacteroidetes;D_2__Bacteroidia;D_3__Bacteroidales;D_4__Prevotellaceae;D_5__lPrevotellaceae.NK3B31.group;l	0	0	0	0.0197208	0.0553377	0	0	0	0.0654542	0.0253839	0	0	0.05847	0	0.345231
b;D_1__Bacteroidetes;D_2__Bacteroidia;D_3__Bacteroidales;D_4__Prevotellaceae;D_5__lPrevotellaceae.UCG-001;Ambiguousltaxa	0	0.246096	0	0	0	0.161201	0	0	0	0.118287	0	0	0	0	0.285049
b;D_1__Bacteroidetes;D_2__Bacteroidia;D_3__Bacteroidales;D_4__Prevotellaceae;D_5__lPrevotellaceae.UCG-001;Dl6luncultured.bacterium	0	0	0.16648	0	0	0	0	0	0	0	0	0	0.559323	0.0736134	0.59298
b;D_1__Bacteroidetes;D_2__Bacteroidia;D_3__Bacteroidales;D_4__Prevotellaceae;D_5__lPrevotellaceae.UCG-001;Dl6luncultured.rumen.bacterium	0.43279	0.807065	0.0706651	0.327365	0.137141	0.365562	0.0810373	0.349883	0	0.238609	0.306885	0.329692	0.263115	0.201067	0.865772
b;D_1__Bacteroidetes;D_2__Bacteroidia;D_3__Bacteroidales;D_4__Prevotellaceae;D_5__lPrevotellaceae.UCG-001;l	0	0	0.340198	0	0	0	0.0441657	0	0.0615511	0	0	0.163636	0	0	1
b;D_1__Bacteroidetes;D_2__Bacteroidia;D_3__Bacteroidales;D_4__Prevotellaceae;D_5__lPrevotellaceae.UCG-003;Ambiguousltaxa	0	0	0	0	0	0	0	0.11694	0	0	0	0	0.643469	0	0.179712
b;D_1__Bacteroidetes;D_2__Bacteroidia;D_3__Bacteroidales;D_4__Prevotellaceae;D_5__lPrevotellaceae.UCG-003;Dl6luncultured.bacterium	0	0	0	0	0	0.0384958	0	0	0.151826	0.12332	0.0666445	0	0	0	0.144127
b;D_1__Bacteroidetes;D_2__Bacteroidia;D_3__Bacteroidales;D_4__Prevotellaceae;D_5__lPrevotellaceae.UCG-003;Dl6luncultured.rumen.bacterium	4.84797	5.06619	2.60215	2.27445	5.87678	1.50615	6.06395	3.71285	3.55765	4.37157	4.62346	1.72051	1.26714	2.23379	0.398025
b;D_1__Bacteroidetes;D_2__Bacteroidia;D_3__Bacteroidales;D_4__Prevotellaceae;D_5__lPrevotellaceae.UCG-003;l	1.23897	1.40422	0.640403	0.745445	1.23908	0.68671	0.556456	0.549817	0.93506	1.39865	0.544474	1.01173	0.42878	0.439064	0.236724
b;D_1__Bacteroidetes;D_2__Bacteroidia;D_3__Bacteroidales;D_4__Prevotellaceae;D_5__lPrevotellaceae.UCG-004;Ambiguousltaxa	0.0204988	0	0	0	0	0	0	0.00649667	0	0	0	0	0.0148493	0	0.654721
b;D_1__Bacteroidetes;D_2__Bacteroidia;D_3__Bacteroidales;D_4__Prevotellaceae;D_5__lPrevotellaceae.YAB2003.group;l	3.72737	0.466735	1.54175	1.60994	0.201152	0.315184	0.817066	1.36105	2.70414	1.01424	3.01566	0.23844	2.76197	3.06638	0.310494
b;D_1__Bacteroidetes;D_2__Bacteroidia;D_3__Bacteroidales;D_4__Prevotellaceae;D_5__luncultured.bacterium;Dl6luncultured.bacterium	0	0	0	0	0	0	0	0	0.430858	0	0	0	0	0	0.317311
b;D_1__Bacteroidetes;D_2__Bacteroidia;D_3__Bacteroidales;D_4__Prevotellaceae;D_5__luncultured;Dl6luncultured.rumen.bacterium	0	0	0.0760016	0	0	0.0144359	0	0	0	0.0830523	0	0	0	0	0.654721
b;D_1__Bacteroidetes;D_2__Bacteroidia;D_3__Bacteroidales;D_4__Prevotellaceae;l;l	0	0	0.770873	0.275527	0	0.190073	0	0.756862	0	0	0	0	1.49978	0	0.715001
b;D_1__Bacteroidetes;D_2__Bacteroidia;D_3__Bacteroidales;D_4__Rikenellaceae;D_5__lhoa5-07d05.gut.group;Dl6luncultured.Bacteroidales.bacterium	0	0	0.0796207	0	0	0	0	0	0	0	0	0	0	0	0.317311
b;D_1__Bacteroidetes;D_2__Bacteroidia;D_3__Bacteroidales;D_4__Rikenellaceae;D_5__lhoa5-07d05.gut.group;Dl6luncultured.rumen.bacterium	0	0	0.0325721	0	0	0	0	0	0	0	0	0	0	0	0.317311
b;D_1__Bacteroidetes;D_2__Bacteroidia;D_3__Bacteroidales;D_4__Rikenellaceae;D_5__lRikenellaceae.RC9.gut.group;Ambiguousltaxa	0.144263	0.235243	0.291494	0.268202	0.158795	0.157157	0	0.183272	0.210389	0.213225	0	0.095636	0.201397	0.201067	0.61209
b;D_1__Bacteroidetes;D_2__Bacteroidia;D_3__Bacteroidales;D_4__Rikenellaceae;D_5__lRikenellaceae.RC9.gut.group;Dl6luncultured.bacterium	0.0819952	0.330957	0	0	0	0	0	0	0	0	0	0	0	0.0406143	0.285049
b;D_1__Bacteroidetes;D_2__Bacteroidia;D_3__Bacteroidales;D_4__Rikenellaceae;D_5__lRikenellaceae.RC9.gut.group;Dl6luncultured.rumen.bacterium	0	0	1.88194	0.777958	0.0867713	0.26947	0	0.828325	1.15716	0.0251674	0.791403	0.0888307	0.841459	0.786902	0.236724
b;D_1__Bacteroidetes;D_2__Bacteroidia;D_3__Bacteroidales;D_4__Rikenellaceae;D_5__lRikenellaceae.RC9.gut.group;l	0.46464	0.831636	1.19069	1.3128	1.78276	0.517287	1.43539	0.955011	1.96963	0.752504	1.77441	1.1174	0.955304	1.08643	0.498962
b;D_1__Bacteroidetes;D_2__Bacteroidia;D_3__Bacteroidales;D_4__Rikenellaceae;D_5__lU29-B03;Ambiguousltaxa	0	0	0	0	0	0	0	0	0	0	0	0	0	0.0533063	0.317311
b;D_1__Bacteroidetes;D_2__Bacteroidia;D_3__Bacteroidales;D_4__Rikenellaceae;D_5__lU29-B03;Dl6luncultured.rumen.bacterium	0	0.789206	1.8928	0.659103	1.98785	0	1.67388	0.828325	0.3611	1.49997	0	1.30441	1.13844	1.49511	0.865772
b;D_1__Bacteroidetes;D_2__Bacteroidia;D_3__Bacteroidales;l;l;l	0.717458	0	0	0	0	0	0	0	0	0	0.108297	0	0	0.0355375	1
b;D_1__Bacteroidetes;D_2__Flavobacteriia;D_3__Flavobacteriales;D_4__Flavobacteriaceae;D_5__lChryseobacterium;Ambiguousltaxa	0	0	0	0	0	0	0	0	0	0.0226506	0	0	0	0	0.317311
b;D_1__Chloroflexi;D_2__Anaerolineae-Anaerolineales;D_4__AnaerolineaceaeFa.uncultured	0	2.03757	0.375409	2.85162	0.781945	0	1.91788	2.3992	0.804152	2.32009	1.19784	1.01928	1.85155	4.07058	0.12819
b;D_1__Chloroflexi;D_2__Anaerolineae;D_3__Anaerolineales;D_4__Anaerolineaceae;D_5__luncultured;Ambiguousltaxa	0	0.152003	0	0.102548	0.110675	0	0	0.0999667	0.0794801	0.116766	0	0	0	0.131309	0.600179
b;D_1__Chloroflexi;D_2__Anaerolineae;D_3__Anaerolineales;D_4__Anaerolineaceae;D_5__luncultured;Dl6luncultured.bacterium	0	0	0	0	0	0	0	0	0	0.00503347	0	0	0	0	0.317311
b;D_1__Cyanobacteria;D_2__Melainabacteria-Gastranaerophilales-	0	0	0	0	0	0	0	0.645618	0	0	0.0445478	0	0	0	0.179712
b;D_1__Cyanobacteria;D_2__Melainabacteria-Gastranaerophilales;D_4__uncultured.bacteriumFa.uncultured.bacterium	0	0.0325721	0	0	0	0	0	0	0.0093506	0	0	0	0	0	0.317311
b;D_1__Cyanobacteria;D_2__Melainabacteria-Gastranaerophilales;D_4__uncultured.rumen.bacteriumFa.uncultured.rumen.bacterium	0.450974	0.458248	0.224386	0.302539	0.441745	0.139547	0.370992	0.412539	0.500616	0.332209	0.537321	0.130908	0.272237	0.342683	0.498962
b;D_1__Cyanobacteria;D_2__Melainabacteria;D_3__Gastranaerophilales;Ambiguousltaxa;Ambiguousltaxa;Ambiguousltaxa	0	0	0	0.896813	0	0	0	0	0	0	0	0	0	0	0.317311
b;D_1__Cyanobacteria;D_2__Melainabacteria;D_3__Gastranaerophilales;D_4__uncultured.bacterium;D_5__luncultured.bacterium;Dl6luncultured.bacterium	0	0	0	0.232307	0	0	0	0	0	0	0	0.0280518	0	0	0.654721
b;D_1__Cyanobacteria;D_2__Melainabacteria;D_3__Gastranaerophilales;D_4__uncultured.rumen.bacterium;D_5__luncultured.rumen.bacterium;Dl6luncultured.rumen.bacterium	0.881449	1.12016	0	0.0702323	0	0	0.379825	0.0649667	0.0615511	0.118287	0.295735	0	0	0.279223	0.500184
b;D_1__Cyanobacteria;D_2__Melainabacteria;D_3__Gastranaerophilales;l;l;l	0	0	0	0	0	0	0	0	0.0328272	0.11577	0	0	0	0	0.179712
b;D_1__Elusimicrobia;D_2__Elusimicrobia-Elusimicrobiales;D_4__ElusimicrobiaceaeFa.Elusimicrobium	0	0	0	0.0749389	0	0.0614964	0	0	0	0	0	0.714753	0.0454767	0	1
b;D_1__Elusimicrobia;D_2__Elusimicrobia-Lineage.I;D_4__Unknown.FamilyFa.Candidatus.Endomicrobium	0	0	0	0	0	0.307482	0.0324149	0	0	0	0	0	0	0	0.179712
b;D_1__Elusimicrobia;D_2__Elusimicrobia;D_3__Elusimicrobiales;D_4__Elusimicrobiaceae;D_5__lElusimicrobium;Ambiguousltaxa	0	0	0	0	0	0	0	0	0	0.302008	0	0	0	0	0.317311
b;D_1__Elusimicrobia;D_2__Elusimicrobia;D_3__Elusimicrobiales;D_4__Elusimicrobiaceae;D_5__lElusimicrobium;Dl6luncultured.bacterium	0	0.0169722	0	0	0	0	0	0	0	0	0	0	0	0	0.317311
b;D_1__Elusimicrobia;D_2__Elusimicrobia;D_3__Lineage.I;D_4__Unknown.Family;D_5__lCandidatus.Endomicrobium;Dl6luncultured.rumen.bacterium	0.307482	0	0	0.0324149	0	0	0	0	0	0	0	0	0	0	0.179712
b;D_1__Fibrobacteres;D_2__Fibrobacteria-Fibrobacterales;D_4__FibrobacteraceaeFa.Fibrobacter	0	2.11357	0	1.44356	0.108269	0	0.313344	0.0999667	0	0.0609214	0.0593971	0.128354	0.354069	0.332376	0.865772
b;D_1__Fibrobacteres;D_2__Fibrobacteria;D_3__Fibrobacterales;D_4__Fibrobacteraceae;D_5__lFibrobacter;Ambiguousltaxa	0	0	0.0108574	0	0	0	0	0	0	0.125837	0	0	0	0	0.317311
b;D_1__Fibrobacteres;D_2__Fibrobacteria;D_3__Fibrobacterales;D_4__Fibrobacteraceae;D_5__lFibrobacter;Dl6luncultured.bacterium	0	0	0	0	0	0.0336838	0	0	0	0	0	0	0.400931	0	0.317311
b;D_1__Fibrobacteres;D_2__Fibrobacteria;D_3__Fibrobacterales;D_4__Fibrobacteraceae;D_5__lFibrobacter;l	0.0614964	0	0	0	0.0749389	0	0	0.0454767	0	0.714753	0	0	0	0	1
b;D_1__Fibrobacteres;D_2__Fibrobacteria;D_3__Fibrobacterales;D_4__Fibrobacteraceae;D_5__luncultured;Dl6luncultured.rumen.bacterium	0	0	0	0	0	0	0.357742	0	0	0	0	0	0	0	0.317311
b;D_1__Firmicutes;D_2__Bacilli;D_3__Lactobacillales;D_4__StreptococcaceaeFa.Streptococcus	0	0	0	0	0	0	0.232307	0	0.0280518	0	0	0	0	0	0.654721
b;D_1__Firmicutes;D_2__Clostridia-Clostridiales;D_4__ChristensenellaceaeFa.Christensenellaceae.R-7.group	0.0546635	0	0	0	0.0986038	0.0697736	0	0	0.0902749	0.0679519	0	0.140259	0	0.101536	0.345448
b;D_1__Firmicutes;D_2__Clostridia-Clostridiales;D_4__ChristensenellaceaeFa.uncultured	0	0	0	0	0	0	0.118855	0	0	0	0	0.0201339	0	0	0.654721
b;D_1__Firmicutes;D_2__Clostridia-Clostridiales;D_4__DefluviitaleaceaeFa.Defluviitaleaceae.UCG-011	0.0848608	0	0	0	0.4018	0.68671	0.286332	0	0.752723	1.03313	0	0.0755021	0	0.274928	0.916512
b;D_1__Firmicutes;D_2__Clostridia-Clostridiales;D_4__Family.XIFa.Murdochiella	0	0	0	0	0	0	0	0	0.0981813	0	0	0.0880858	0	0	0.179712
b;D_1__Firmicutes;D_2__Clostridia-Clostridiales;D_4__Family.XIIIFa.[Eubacterium].brachy.group	0	0	0	0	0.0336838	0	0	0.0541486	0	0	0	0	0	0	0.654721
b;D_1__Firmicutes;D_2__Clostridia-Clostridiales;D_4__Family.XIIIFa.Anaerovorax	0.466735	1.54175	0.817066	0.201152	0.315184	3.72737	1.60994	3.01566	0.23844	3.06638	2.76197	1.01424	1.36105	2.70414	0.310494
b;D_1__Firmicutes;D_2__Clostridia-Clostridiales;D_4__Family.XIIIFa.Family.XIII.AD3011.group	0.297013	0.354674	0.357742	0.240593	0.218945	0.191322	0.864398	0.145785	1.08467	0.779287	0.400931	0	0.318337	0.127206	0.865772
b;D_1__Firmicutes;D_2__Clostridia-Clostridiales;D_4__Family.XIIIFa.Family.XIII.UCG-001	3.66599	9.44953	9.10697	6.58279	7.95178	7.9672	12.1556	10.7006	10.1735	9.4479	8.62248	6.93361	8.56261	10.4144	0.398025
b;D_1__Firmicutes;D_2__Clostridia-Clostridiales;D_4__Family.XIIIFa.Family.XIII.UCG-002	0	0	0	0	0.449633	0.230975	0	0.46776	0	0.196305	0	0.416102	0.331634	0	0.144127
b;D_1__Firmicutes;D_2__Clostridia-Clostridiales;D_4__Family.XIIIFa.Mogibacterium	1.13714	1.67927	0.870064	1.21874	1.46765	1.59207	0.691518	1.28707	1.1922	1.03566	1.28199	0.946293	1.52022	1.21461	0.865772
b;D_1__Firmicutes;D_2__Clostridia-Clostridiales;D_4__LachnospiraceaeFa.[Eubacterium].hallii.group	2.46096	1.63584	1.38239	1.73937	1.53261	1.60574	0.994057	1.04965	1.52882	1.11182	1.47008	0.755021	2.32256	1.18178	0.236724
b;D_1__Firmicutes;D_2__Clostridia-Clostridiales;D_4__LachnospiraceaeFa.[Ruminococcus].gauvreauii.group	0	0.144765	0.0485823	0.0907155	0.0505257	0	0.0972447	0.074975	0	0.0736134	0	0.085569	0	0.188757	0.916512
b;D_1__Firmicutes;D_2__Clostridia-Clostridiales;D_4__LachnospiraceaeFa.Acetitomaculum	1.56993	1.8928	1.67388	1.98785	0	0.799453	0.659103	0.108297	1.30441	2.18048	1.13844	1.89762	0.828325	0.3611	0.61209
b;D_1__Firmicutes;D_2__Clostridia-Clostridiales;D_4__LachnospiraceaeFa.Blautia	0.0169722	0.0108574	0	0	0	0	0	0	0	0	0	0.125837	0	0	1
b;D_1__Firmicutes;D_2__Clostridia-Clostridiales;D_4__LachnospiraceaeFa.Butyrivibrio.2	1.21351	2.11719	0.852398	1.10436	1.73231	1.37	1.5181	1.85355	1.49142	1.19051	1.35623	0.943776	1.68264	1.47723	0.865772
b;D_1__Firmicutes;D_2__Clostridia-Clostridiales;D_4__LachnospiraceaeFa.Coprococcus.1	0	0.731063	0.817066	1.86164	0.230975	0.0444141	0	0.783072	3.11843	0.258916	0.752364	0.6015	0.380055	0	0.600179
b;D_1__Firmicutes;D_2__Clostridia-Clostridiales;D_4__LachnospiraceaeFa.Lachnoclostridium.1	0	1.16174	0	0	0.567813	0	0	0.845551	0	0	0	0	0.639922	0	1
b;D_1__Firmicutes;D_2__Clostridia-Clostridiales;D_4__LachnospiraceaeFa.Lachnospiraceae.AC2044.group	5.21894	6.95957	6.02862	3.81794	8.9214	7.31466	7.15829	8.30973	6.10127	7.18873	6.1674	7.13998	8.30274	8.18219	0.176296
b;D_1__Firmicutes;D_2__Clostridia-Clostridiales;D_4__LachnospiraceaeFa.Lachnospiraceae.FCS020.group	1.12016	0	0.379825	0	0	0.881449	0.0702323	0.295735	0	0.279223	0	0.118287	0.0649667	0.0615511	0.224916
b;D_1__Firmicutes;D_2__Clostridia-Clostridiales;D_4__LachnospiraceaeFa.Lachnospiraceae.ND3007.group	0.0888282	0	0	0.0378174	0	0.0288718	0.0353326	0	0	0.0276841	0	0	0	0.0380759	0.224916
b;D_1__Firmicutes;D_2__Clostridia-Clostridiales;D_4__LachnospiraceaeFa.Lachnospiraceae.NK4A136.group	0.322471	0.0940972	0	0.0986038	0.132329	0.181073	0	0.154115	0.271167	0.0888438	0.440529	0.11577	0.165665	0	0.463071
b;D_1__Firmicutes;D_2__Clostridia-Clostridiales;D_4__LachnospiraceaeFa.Lachnospiraceae.UCG-006	0	0	0.737567	0.784886	0	0.485138	0	0	0	0	0	0.455529	0.600942	0.279032	0.68583
b;D_1__Firmicutes;D_2__Clostridia-Clostridiales;D_4__LachnospiraceaeFa.Lachnospiraceae.UCG-008	0.831636	1.19069	1.43539	1.78276	0.517287	0.46464	1.3128	1.77441	1.1174	1.08643	0.955304	0.752504	0.955011	1.96963	0.498962
b;D_1__Firmicutes;D_2__Clostridia-Clostridiales;D_4__LachnospiraceaeFa.Lachnospiraceae.UCG-010	0	0	0	0	0	0	2.69044	0.174942	1.07064	0.0989973	0	0	0	0.123102	0.715001
b;D_1__Firmicutes;D_2__Clostridia-Clostridiales;D_4__LachnospiraceaeFa.Marvinbryantia	0	0.571822	0	0	0.0384958	0	0	0.0666445	0.486231	0	0	0.12332	0	0.151826	0.465209
b;D_1__Firmicutes;D_2__Clostridia-Clostridiales;D_4__LachnospiraceaeFa.Moryella	0.135777	0.224386	0.101581	0.283979	0.298342	0.136659	0.140465	0.516495	0.402076	0.119304	0	0.161071	0.227383	0.19286	0.498962
b;D_1__Firmicutes;D_2__Clostridia-Clostridiales;D_4__LachnospiraceaeFa.Oribacterium	5.63476	2.081	1.4928	1.45934	5.22821	2.59652	1.45327	1.97018	2.29557	1.27681	2.94016	4.24825	3.20611	2.49487	0.865772
b;D_1__Firmicutes;D_2__Clostridia-Clostridiales;D_4__LachnospiraceaeFa.probable.genus.10	0.127291	0.0651442	0.0529989	0	0	0	0	0	0.107532	0.0533063	0	0	0.0357317	0	0.715001
b;D_1__Firmicutes;D_2__Clostridia-Clostridiales;D_4__LachnospiraceaeFa.Pseudobutyrivibrio	0.441276	0.988021	1.04673	0.449633	0.793975	0.703792	1.10211	0.479007	0.210389	0.911283	0.470227	1.15267	0.172162	0.201067	0.236724
b;D_1__Firmicutes;D_2__Clostridia-Clostridiales;D_4__LachnospiraceaeFa.Roseburia	0	0.0542869	0.105998	0	0.274282	0	0.334954	0.124958	0.411426	0.0279223	0	0.324659	0.0259867	0	0.600179
b;D_1__Firmicutes;D_2__Clostridia-Clostridiales;D_4__LachnospiraceaeFa.Syntrophococcus	0	0	0	0	0	0	0.264722	0.366544	0	0	0	0	0	0	0.654721
b;D_1__Firmicutes;D_2__Clostridia-Clostridiales;D_4__LachnospiraceaeFa.uncultured	0.144263	0.300387	0.335659	0.67445	0	0.632046	0	0	0.836879	0.383297	0.0890957	0.387577	0.652915	0.0820681	0.61209
b;D_1__Firmicutes;D_2__Clostridia-Clostridiales;D_4__Ruminococcaceae;__	0	0	0	0.078883	0	0	0	0	0	0	0.0544474	0	0	0	0.317311
b;D_1__Firmicutes;D_2__Clostridia-Clostridiales;D_4__RuminococcaceaeFa.[Eubacterium].coprostanoligenes.group	0.169722	0.231624	0.0353326	0.106492	0.187667	0.201572	0.226904	0.374875	0	0.175149	0.128694	0.13842	0.665909	0.147723	0.61209
b;D_1__Firmicutes;D_2__Clostridia-Clostridiales;D_4__RuminococcaceaeFa.Ruminiclostridium.1	0	0	0	0	0	0.0204988	0	0	0	0	0.0148493	0.0327176	0.00649667	0	0.285049
b;D_1__Firmicutes;D_2__Clostridia-Clostridiales;D_4__RuminococcaceaeFa.Ruminiclostridium.5	0	0	0.0485823	0	0	0.136659	0	0	0	0	0	0.12332	0	0.0820681	1
b;D_1__Firmicutes;D_2__Clostridia-Clostridiales;D_4__RuminococcaceaeFa.Ruminiclostridium.9	0.135777	0	0.0485823	0	0	0.297233	0	0	0	0.0482295	0.019799	0.0880858	0	0	0.500184
b;D_1__Firmicutes;D_2__Clostridia-Clostridiales;D_4__RuminococcaceaeFa.Ruminococcaceae.NK4A214.group	0.347929	0.0253339	0.278244	0.260314	0.526911	0.269901	0.356564	0.141619	0.102857	0.398528	0.262337	0	0.250122	0.332376	0.498962
b;D_1__Firmicutes;D_2__Clostridia-Clostridiales;D_4__RuminococcaceaeFa.Ruminococcaceae.UCG-001	0	0	0	0	0.334432	0.813119	0	0	0	0	0.782062	0	0	0.984817	0.715001
b;D_1__Firmicutes;D_2__Clostridia-Clostridiales;D_4__RuminococcaceaeFa.Ruminococcaceae.UCG-004	0.364902	0.256958	0.229662	0.287923	0.291124	0	0.318747	0.262413	0.336622	0.0786902	0.148493	0.226506	0.295599	0.233894	0.398025
b;D_1__Firmicutes;D_2__Clostridia-Clostridiales;D_4__RuminococcaceaeFa.Ruminococcaceae.UCG-005	0.110319	0.0180956	0	0	0.0914275	0.133242	0	0.162446	0	0.106613	0	0	0	0	0.68583
b;D_1__Firmicutes;D_2__Clostridia-Clostridiales;D_4__RuminococcaceaeFa.Ruminococcaceae.UCG-009	0	0	0	0	0	0	0	0	0	0.0101536	0	0.0251674	0	0	0.179712
b;D_1__Firmicutes;D_2__Clostridia-Clostridiales;D_4__RuminococcaceaeFa.Ruminococcaceae.UCG-010	0	0.752778	2.08462	0.307644	0.627962	0.245986	0.0810373	0.620626	0.369349	0.44168	0.465277	0.588916	0.513237	0.147723	0.865772
b;D_1__Firmicutes;D_2__Clostridia-Clostridiales;D_4__RuminococcaceaeFa.Ruminococcaceae.UCG-011	0	0	0	0	0	0.0136659	0	0	0	0	0	0	0	0.213377	0.654721
b;D_1__Firmicutes;D_2__Clostridia-Clostridiales;D_4__RuminococcaceaeFa.Ruminococcaceae.UCG-013	0	0.028953	0	0	0	0	0	0.074975	0	0	0	0.0604017	0	0	0.285049
b;D_1__Firmicutes;D_2__Clostridia-Clostridiales;D_4__RuminococcaceaeFa.Ruminococcaceae.UCG-014	0	0.275053	0.671319	0.780942	0.529317	0.215237	0.940032	1.11629	0.38805	0.390913	0.965203	1.02935	0.964756	0.619614	0.236724
b;D_1__Firmicutes;D_2__Clostridia-Clostridiales;D_4__RuminococcaceaeFa.Ruminococcaceae.V9D2013.group	0.814664	0.70211	1.25872	0.847992	1.27998	0.399727	0	0.608131	0.322596	0.794517	0.83156	0.850657	0.815332	1.01354	0.61209
b;D_1__Firmicutes;D_2__Clostridia-Clostridiales;D_4__RuminococcaceaeFa.Ruminococcus.1	0.364902	0.380008	0.30916	0.0394415	0.252629	0.321148	0.189087	0.499833	0.411426	0.482295	0.262337	0.251674	0	0.410341	0.310494
b;D_1__Firmicutes;D_2__Clostridia-Clostridiales;D_4__RuminococcaceaeFa.Ruminococcus.2	0.922446	2.46096	0.969925	0.994057	1.12408	1.11397	0.892147	2.32256	1.18178	0.671969	0.424858	1.06129	0.856308	0.517832	0.236724
b;D_1__Firmicutes;D_2__Clostridia-Clostridiales;D_4__RuminococcaceaeFa.Saccharofermentans	2.43551	1.80594	3.53767	1.87742	3.24327	4.6054	0.896813	1.01633	3.45972	1.24889	3.25199	1.97564	1.76385	3.32786	0.735317
b;D_1__Firmicutes;D_2__Clostridia-Clostridiales;D_4__RuminococcaceaeFa.uncultured	0.246096	0.45239	0	0.46541	0.680894	0.690126	1.05348	0.97051	1.10805	0.215763	0.787012	0.36996	0.181907	0.250308	0.865772
b;D_1__Firmicutes;D_2__Clostridia-Halanaerobiales;D_4__ODP1230B8.23Fa.uncultured.bacterium	0	0.0678887	0.0253339	0.0594273	0.0552181	0.0673676	0	0	0	0	0.0291569	0.102857	0	0.00761518	0.248864
b;D_1__Firmicutes;D_2__Bacilli;D_3__Lactobacillales;D_4__Aerococcaceae;D_5__lAerococcus;Dl6luncultured.bacterium	0	0	0	0	0	0	0	0	0	0	0	0	0	0.00507679	0.317311
b;D_1__Firmicutes;D_2__Bacilli;D_3__Lactobacillales;D_4__Lactobacillaceae;D_5__lLactobacillus;Dl6luncultured.bacterium	0	0	0	0	0	0	0	0	0.0328272	0	0	0	0	0	0.317311
b;D_1__Firmicutes;D_2__Bacilli;D_3__Lactobacillales;D_4__Streptococcaceae;D_5__lStreptococcus;Dl6luncultured.bacterium	0	0	0	0	0.078883	0	0	0	0	0	0	0	0.0544474	0	0.654721
b;D_1__Firmicutes;D_2__Clostridia;D_3__Clostridiales;D_4__Christensenellaceae;D_5__lChristensenellaceae.R-7.group;Ambiguousltaxa	0	2.94467	3.90865	0.426796	0	1.05142	0.852398	0.854312	0.77144	0.72482	1.15378	0	0.584072	0.116766	0.345448
b;D_1__Firmicutes;D_2__Clostridia;D_3__Clostridiales;D_4__Christensenellaceae;D_5__lChristensenellaceae.R-7.group;Dl6luncultured.rumen.bacterium	0.785787	0.0763747	0.441533	0.140465	0.611343	0.498039	0.529989	0.149423	0.849405	0.430362	0.799733	1.00051	0.366282	0.380759	0.61209
b;D_1__Firmicutes;D_2__Clostridia;D_3__Clostridiales;D_4__Christensenellaceae;D_5__lChristensenellaceae.R-7.group;l	3.29006	3.76782	4.40809	1.49109	2.11012	3.6186	1.63855	2.88777	2.06812	2.97982	2.77408	2.00103	2.79166	3.29991	0.498962
b;D_1__Firmicutes;D_2__Clostridia;D_3__Clostridiales;D_4__Christensenellaceae;D_5__luncultured;Ambiguousltaxa	0.0307482	0	0	0	0	0	0	0	0	0	0	0	0	0	0.317311
b;D_1__Firmicutes;D_2__Clostridia;D_3__Clostridiales;D_4__Christensenellaceae;D_5__luncultured;Dl6luncultured.bacterium	0	0	0	0	0	0.0336838	0	0	0	0	0	0	0	0	0.317311
b;D_1__Firmicutes;D_2__Clostridia;D_3__Clostridiales;D_4__Clostridiales.vadinBB60.group;Ambiguousltaxa;Ambiguousltaxa	0	0	0	0	0	0	0	0	0	0	0.0541486	0	0	0	0.317311
b;D_1__Firmicutes;D_2__Clostridia;D_3__Clostridiales;D_4__Clostridiales.vadinBB60.group;D_5__luncultured.bacterium;Dl6luncultured.bacterium	0	0	0.00723825	0	0	0	0	0	0	0	0	0	0	0	0.317311
b;D_1__Firmicutes;D_2__Clostridia;D_3__Clostridiales;D_4__Clostridiales.vadinBB60.group;D_5__luncultured.rumen.bacterium;Dl6luncultured.rumen.bacterium	0	0	0	0	0	0	0.030916	0	0	0	0	0	0	0	0.317311
b;D_1__Firmicutes;D_2__Clostridia;D_3__Clostridiales;D_4__Clostridiales.vadinBB60.group;l;l	0	0	0	0	0	0.00721796	0	0	0	0	0	0	0	0	0.317311
b;D_1__Firmicutes;D_2__Clostridia;D_3__Clostridiales;D_4__Defluviitaleaceae;D_5__lDefluviitaleaceae.UCG-011;l	0.304066	1.3408	0.477724	0	0	0.288718	0.216412	0	1.3254	0	0.545651	0	0	0.403605	0.600179
b;D_1__Firmicutes;D_2__Clostridia;D_3__Clostridiales;D_4__Eubacteriaceae;D_5__lAnaerofustis;Dl6luncultured.bacterium	0	0.0678887	0	0	0	0	0	0	0	0	0	0	0	0	0.317311
b;D_1__Firmicutes;D_2__Clostridia;D_3__Clostridiales;D_4__Eubacteriaceae;D_5__lEubacterium;Ambiguousltaxa	0	0	0	0	0	0	0	0	0	0.00755021	0	0	0	0	0.317311
b;D_1__Firmicutes;D_2__Clostridia;D_3__Clostridiales;D_4__Family.XI;D_5__lAnaerococcus;Dl6luncultured.bacterium	0	0	0	0	0	0	0	0	0	0	0.0166611	0	0	0	0.317311
b;D_1__Firmicutes;D_2__Clostridia;D_3__Clostridiales;D_4__Family.XI;D_5__lMurdochiella;Ambiguousltaxa	0	0	0	0	0	0	0	0	0	0.0880858	0	0.0981813	0	0	0.179712
b;D_1__Firmicutes;D_2__Clostridia;D_3__Clostridiales;D_4__Family.XIII;D_5__l[Eubacterium].brachy.group;l	0	0	0	0	0	0.243005	0	0	0	0	0	0	0	0	0.317311
b;D_1__Firmicutes;D_2__Clostridia;D_3__Clostridiales;D_4__Family.XIII;D_5__l[Eubacterium].nodatum.group;Ambiguousltaxa	0	0	0	0.118855	0	0	0	0	0	0.0201339	0	0	0	0	0.654721
b;D_1__Firmicutes;D_2__Clostridia;D_3__Clostridiales;D_4__Family.XIII;D_5__l[Eubacterium].nodatum.group;Dl6luncultured.bacterium	0	0	0	0.264722	0	0	0	0	0	0	0.366544	0	0	0	0.317311
b;D_1__Firmicutes;D_2__Clostridia;D_3__Clostridiales;D_4__Family.XIII;D_5__l[Eubacterium].nodatum.group;Dl6luncultured.rumen.bacterium	0	0	0	0	0	0.26947	0	0	0	0	0	0	0	0	0.317311
b;D_1__Firmicutes;D_2__Clostridia;D_3__Clostridiales;D_4__Family.XIII;D_5__l[Eubacterium].nodatum.group;l	0.310899	0	0.253339	0.15127	0.41808	0	0	0	0.209274	0	0	0.31792	0	0.121843	0.345448
b;D_1__Firmicutes;D_2__Clostridia;D_3__Clostridiales;D_4__Family.XIII;D_5__lAnaerovorax;Dl6luncultured.bacterium	0.191322	0.297013	0.354674	0.864398	0.240593	0.185261	0	0.318337	0.127206	0	0.145785	1.08467	0	0.779287	1
b;D_1__Firmicutes;D_2__Clostridia;D_3__Clostridiales;D_4__Family.XIII;D_5__lAnaerovorax;Dl6luncultured.rumen.bacterium	0.485138	0	0	0	0.481186	0	0.737567	0.600942	0.279032	0.455529	0	0	0	0	0.68583
b;D_1__Firmicutes;D_2__Clostridia;D_3__Clostridiales;D_4__Family.XIII;D_5__lAnaerovorax;l	0	0	0	2.69044	0	0	0	0	0.123102	0	0.174942	1.07064	0	0.0989973	0.715001
b;D_1__Firmicutes;D_2__Clostridia;D_3__Clostridiales;D_4__Family.XIII;D_5__lFamily.XIII.AD3011.group;Ambiguousltaxa	0.539802	0	0	0	0.248482	0.319996	0	0.357317	0	0	0.466511	0	0	0	0.715001
b;D_1__Firmicutes;D_2__Clostridia;D_3__Clostridiales;D_4__Family.XIII;D_5__lFamily.XIII.AD3011.group;Dl6luncultured.bacterium	0.539802	0	0	0	0.248482	0.319996	0	0.357317	0	0	0.466511	0	0	0	0.715001
b;D_1__Firmicutes;D_2__Clostridia;D_3__Clostridiales;D_4__Family.XIII;D_5__lFamily.XIII.AD3011.group;l	6.72361	0	7.72683	8.34684	2.87923	4.78069	1.83288	2.29982	6.06894	3.36488	2.1951	7.12983	2.27194	2.70847	0.498962
b;D_1__Firmicutes;D_2__Clostridia;D_3__Clostridiales;D_4__Family.XIII;D_5__lFamily.XIII.UCG-001;Ambiguousltaxa	0	0	0	0	0	0	0.0220829	0	0	0	0	0	0	0	0.317311
b;D_1__Firmicutes;D_2__Clostridia;D_3__Clostridiales;D_4__Family.XIII;D_5__lFamily.XIII.UCG-001;Dl6luncultured.bacterium	0	0	0.380008	0	0	0.0938335	0	0	0.410341	0	0	0	0	0.0812286	1
b;D_1__Firmicutes;D_2__Clostridia;D_3__Clostridiales;D_4__Family.XIII;D_5__lFamily.XIII.UCG-001;Dl6luncultured.rumen.bacterium	0.187906	0	0.12305	1.59914	0.0946596	0	0	0	0.201067	0	0	0	0.598921	0	0.753152
b;D_1__Firmicutes;D_2__Clostridia;D_3__Clostridiales;D_4__Family.XIII;D_5__lFamily.XIII.UCG-002;Dl6luncultured.bacterium	0	0	0.155622	1.13992	2.76485	0.471573	0.375409	0.857561	2.2938	0.878341	1.00383	0.715321	0.356383	1.53319	0.398025
b;D_1__Firmicutes;D_2__Clostridia;D_3__Clostridiales;D_4__Family.XIII;D_5__lMogibacterium;Dl6luncultured.bacterium	0	0	0	0	0	0	0	0	0.233894	0	0	0	0	0	0.317311
b;D_1__Firmicutes;D_2__Clostridia;D_3__Clostridiales;D_4__Family.XIII;D_5__lMogibacterium;l	0.181073	0.322471	0.0940972	0	0.0986038	0.132329	0	0.165665	0	0.11577	0.154115	0.271167	0.440529	0.0888438	0.310494
b;D_1__Firmicutes;D_2__Clostridia;D_3__Clostridiales;D_4__Lachnospiraceae;D_5__l[Bacteroides].pectinophilus.group;Ambiguousltaxa	0	0	0	0	0	0.00481197	0	0	0	0	0	0	0	0	0.317311
b;D_1__Firmicutes;D_2__Clostridia;D_3__Clostridiales;D_4__Lachnospiraceae;D_5__l[Eubacterium].hallii.group;Dl6luncultured.bacterium	0	0	0	0	0	0	0.781733	0	0	0.447979	0	0	0	0	0.654721
b;D_1__Firmicutes;D_2__Clostridia;D_3__Clostridiales;D_4__Lachnospiraceae;D_5__l[Eubacterium].hallii.group;l	0	0	0	0	0	0.00481197	0	0	0	0	0	0	0	0	0.317311
b;D_1__Firmicutes;D_2__Clostridia;D_3__Clostridiales;D_4__Lachnospiraceae;D_5__l[Eubacterium].ruminantium.group;Dl6luncultured.rumen.bacterium	0.673044	0	0	0	0	0.440295	0	0	0.102585	1.61323	0	0	0	0	1
b;D_1__Firmicutes;D_2__Clostridia;D_3__Clostridiales;D_4__Lachnospiraceae;D_5__l[Eubacterium].ruminantium.group;l	0	0	0.086859	0	0	0.110675	0	0	0	0	0.44985	0	0	0	1
b;D_1__Firmicutes;D_2__Clostridia;D_3__Clostridiales;D_4__Lachnospiraceae;D_5__l[Eubacterium].xylanophilum.group;Ambiguousltaxa	0	0.0424304	0.0253339	0	0	0	0	0	0	0	0	0	0	0	0.179712
b;D_1__Firmicutes;D_2__Clostridia;D_3__Clostridiales;D_4__Lachnospiraceae;D_5__l[Eubacterium].xylanophilum.group;Dl6luncultured.bacterium	0	0	0	0.518639	0	0	0	0	0	0	0	0	0	0	0.317311
b;D_1__Firmicutes;D_2__Clostridia;D_3__Clostridiales;D_4__Lachnospiraceae;D_5__l[Ruminococcus].gauvreauii.group;Dl6luncultured.bacterium	0	0	0.513916	0	0	0.704954	0	0	0.685269	0.405195	0	0	0.519725	0	1
b;D_1__Firmicutes;D_2__Clostridia;D_3__Clostridiales;D_4__Lachnospiraceae;D_5__l[Ruminococcus].gauvreauii.group;l	0.550051	0	0.6623	0	0	0	0.543238	0	0.787854	0	0	0	0	0	0.715001
b;D_1__Firmicutes;D_2__Clostridia;D_3__Clostridiales;D_4__Lachnospiraceae;D_5__lAcetitomaculum;Ambiguousltaxa	0	0.594026	0	0	0	0	0.14133	0	0	0	0	0	0	0.154842	0.654721
b;D_1__Firmicutes;D_2__Clostridia;D_3__Clostridiales;D_4__Lachnospiraceae;D_5__lAcetitomaculum;Dl6luncultured.bacterium	0	0	0	0.318747	0.244537	0	0	0	0	0.226506	0.262413	0	0	0.0634598	1
b;D_1__Firmicutes;D_2__Clostridia;D_3__Clostridiales;D_4__Lachnospiraceae;D_5__lAcetitomaculum;Dl6luncultured.rumen.bacterium	0	0.364902	0.256958	0	0.0433857	0.291124	0.229662	0.295599	0	0	0	0.336622	0.148493	0.0152304	0.753152
b;D_1__Firmicutes;D_2__Clostridia;D_3__Clostridiales;D_4__Lachnospiraceae;D_5__lAnaerostipes;Dl6luncultured.rumen.bacterium	0	0	0	0	0	0	0.0529989	0	0	0	0	0	0	0	0.317311
b;D_1__Firmicutes;D_2__Clostridia;D_3__Clostridiales;D_4__Lachnospiraceae;D_5__lBlautia;Dl6luncultured.bacterium	0	0.449762	0	0	0	0	0	0	0	0.397644	0	0	0	0.609214	0.59298
b;D_1__Firmicutes;D_2__Clostridia;D_3__Clostridiales;D_4__Lachnospiraceae;D_5__lBlautia;l	0	0	0	0	0	0	0	0	0	0	0	0	0.361332	0	0.317311
b;D_1__Firmicutes;D_2__Clostridia;D_3__Clostridiales;D_4__Lachnospiraceae;D_5__lButyrivibrio.2;Ambiguousltaxa	0	0	0	0	0	0	0	0.639922	0	0	0	0	0	0	0.317311
b;D_1__Firmicutes;D_2__Clostridia;D_3__Clostridiales;D_4__Lachnospiraceae;D_5__lButyrivibrio.2;Dl6luncultured.rumen.bacterium	0	0	0	0	0	0	0	0	0	0.0251674	0	0	0	0.0101536	0.179712
b;D_1__Firmicutes;D_2__Clostridia;D_3__Clostridiales;D_4__Lachnospiraceae;D_5__lButyrivibrio.2;l	0	0	0.300387	0	0	0	0	0.0909534	0	0	0	0	0	0.12692	1
b;D_1__Firmicutes;D_2__Clostridia;D_3__Clostridiales;D_4__Lachnospiraceae;D_5__lCoprococcus.1;Ambiguousltaxa	0	0	0	0	0	0	0	0	0.221584	0	0	0	0	0	0.317311
b;D_1__Firmicutes;D_2__Clostridia;D_3__Clostridiales;D_4__Lachnospiraceae;D_5__lCoprococcus.1;Dl6luncultured.bacterium	0	0	0	0	0	0	0	0.0259867	0	0	0	0	0	0	0.317311
b;D_1__Firmicutes;D_2__Clostridia;D_3__Clostridiales;D_4__Lachnospiraceae;D_5__lCoprococcus.1;Dl6luncultured.rumen.bacterium	0	0	0	0	0	0	0	0	0.0697579	0.0453013	0	0	0	0	0.179712
b;D_1__Firmicutes;D_2__Clostridia;D_3__Clostridiales;D_4__Lachnospiraceae;D_5__lCoprococcus.1;l	0	0	0.459629	0	0	0.0625556	0.203162	0.79909	0	0	0	0	0	0.304607	0.715001
b;D_1__Firmicutes;D_2__Clostridia;D_3__Clostridiales;D_4__Lachnospiraceae;D_5__lHowardella;Dl6luncultured.rumen.bacterium	0	0	0	0	0	0	0	0	0	0	0.124958	0	0	0	0.317311
b;D_1__Firmicutes;D_2__Clostridia;D_3__Clostridiales;D_4__Lachnospiraceae;D_5__lLachnoclostridium.1;Ambiguousltaxa	0	0	0	0	0	0	0	0	0	0	0	0.182337	0	0	0.317311
b;D_1__Firmicutes;D_2__Clostridia;D_3__Clostridiales;D_4__Lachnospiraceae;D_5__lLachnoclostridium.1;l	2.59652	5.63476	2.081	1.45327	1.45934	5.17528	1.4928	3.20611	2.20353	4.0595	1.97018	2.29557	2.80156	1.08389	1
b;D_1__Firmicutes;D_2__Clostridia;D_3__Clostridiales;D_4__Lachnospiraceae;D_5__lLachnoclostridium.10;Dl6luncultured.rumen.bacterium	0	0	0	0	0.0315532	0	0	0	0	0	0	0	0	0	0.317311
b;D_1__Firmicutes;D_2__Clostridia;D_3__Clostridiales;D_4__Lachnospiraceae;D_5__lLachnoclostridium.10;l	0	0	0.0542869	0	0	0	0.105998	0	0	0	0	0	0	0.0279223	0.179712
b;D_1__Firmicutes;D_2__Clostridia;D_3__Clostridiales;D_4__Lachnospiraceae;D_5__lLachnospiraceae.AC2044.group;l	3.23881	1.02682	2.10995	5.04592	1.09647	4.80475	3.86008	5.26555	5.26467	3.7298	4.73592	3.09972	2.96491	3.50806	0.236724
b;D_1__Firmicutes;D_2__Clostridia;D_3__Clostridiales;D_4__Lachnospiraceae;D_5__lLachnospiraceae.FCS020.group;Dl6luncultured.rumen.bacterium	0	0.144263	0	0	0	0	0	0	0	0	0	0.748048	0	0	0.654721
b;D_1__Firmicutes;D_2__Clostridia;D_3__Clostridiales;D_4__Lachnospiraceae;D_5__lLachnospiraceae.FCS020.group;l	0	0	1.46574	0	1.2779	0.108269	0	0	0.127206	0	0	0	0	0.0609214	0.345231
b;D_1__Firmicutes;D_2__Clostridia;D_3__Clostridiales;D_4__Lachnospiraceae;D_5__lLachnospiraceae.ND3007.group;Ambiguousltaxa	0	0	0.144765	0.0972447	0.0907155	0.0505257	0.0485823	0	0.188757	0.085569	0.074975	0	0	0.0736134	0.600179
b;D_1__Firmicutes;D_2__Clostridia;D_3__Clostridiales;D_4__Lachnospiraceae;D_5__lLachnospiraceae.ND3007.group;Dl6lrumen.bacterium.R-20	0	0	0	0	0	0	0.0485823	0	0	0	0	0	0	0	0.317311
b;D_1__Firmicutes;D_2__Clostridia;D_3__Clostridiales;D_4__Lachnospiraceae;D_5__lLachnospiraceae.ND3007.group;Dl6luncultured.Lachnospiraceae.bacterium	0	0	0	0	0	0	0.00883314	0	0	0	0.00833056	0	0	0	0.654721
b;D_1__Firmicutes;D_2__Clostridia;D_3__Clostridiales;D_4__Lachnospiraceae;D_5__lLachnospiraceae.ND3007.group;l	0.843867	1.13714	1.21964	0.691518	0.970261	1.0851	0.666902	0	0.92737	0.946293	0.82056	1.1922	1.28199	0.614291	0.498962
b;D_1__Firmicutes;D_2__Clostridia;D_3__Clostridiales;D_4__Lachnospiraceae;D_5__lLachnospiraceae.NK3A20.group;Ambiguousltaxa	0	0.364902	0	0.189087	0	0.158795	0.30916	0	0	0	0	0.411426	0	0.401066	0.68583
b;D_1__Firmicutes;D_2__Clostridia;D_3__Clostridiales;D_4__Lachnospiraceae;D_5__lLachnospiraceae.NK3A20.group;Dl6luncultured.bacterium	0	0	0.0723825	0.102647	0	0.125111	0.119247	0.152672	0.229791	0	0.0708097	0.14961	0	0.131996	0.398025
b;D_1__Firmicutes;D_2__Clostridia;D_3__Clostridiales;D_4__Lachnospiraceae;D_5__lLachnospiraceae.NK3A20.group;Dl6luncultured.rumen.bacterium	0.0444141	0	0.731063	0	1.86164	0.230975	0.817066	0.380055	0	0.6015	0.783072	3.11843	0.752364	0.258916	0.248864
b;D_1__Firmicutes;D_2__Clostridia;D_3__Clostridiales;D_4__Lachnospiraceae;D_5__lLachnospiraceae.NK3A20.group;l	0	0	0	0.334954	0.978149	0.286312	1.09089	0	0	0.390094	0	0	0.440529	0	0.345231
b;D_1__Firmicutes;D_2__Clostridia;D_3__Clostridiales;D_4__Lachnospiraceae;D_5__lLachnospiraceae.NK4A136.group;Ambiguousltaxa	0	0	1.16174	0	0	0.567813	0	0	0	0	0.845551	0	0	0	0.59298
b;D_1__Firmicutes;D_2__Clostridia;D_3__Clostridiales;D_4__Lachnospiraceae;D_5__lLachnospiraceae.NK4A136.group;Dl6luncultured.bacterium	0.136659	0	0	0	0	0	0	0	0.0820681	0.12332	0	0	0	0	1
b;D_1__Firmicutes;D_2__Clostridia;D_3__Clostridiales;D_4__Lachnospiraceae;D_5__lLachnospiraceae.NK4A136.group;Dl6lunidentified.rumen.bacterium.RFN18	0	0	0	0	0	0	0	0	0	0.289425	0	0	0	0	0.317311
b;D_1__Firmicutes;D_2__Clostridia;D_3__Clostridiales;D_4__Lachnospiraceae;D_5__lLachnospiraceae.NK4A136.group;l	0.181073	0	0	0	0.157766	0.303154	0.189913	0.133182	0	0	0.37904	0.570387	0.41083	0.170072	0.224916
b;D_1__Firmicutes;D_2__Clostridia;D_3__Clostridiales;D_4__Lachnospiraceae;D_5__lLachnospiraceae.UCG-002;Dl6luncultured.rumen.bacterium	0	0	0	0	0.453577	0	0	0	0	0	0	0	0	0	0.317311
b;D_1__Firmicutes;D_2__Clostridia;D_3__Clostridiales;D_4__Lachnospiraceae;D_5__lLachnospiraceae.UCG-006;Dl6luncultured.bacterium	0	0.347929	0	0.480821	0	0	0	0	0	0	0	0	0.0445478	0	0.285049
b;D_1__Firmicutes;D_2__Clostridia;D_3__Clostridiales;D_4__Lachnospiraceae;D_5__lLachnospiraceae.UCG-006;Dl6luncultured.rumen.bacterium	0	0	0	0	0	0	0	0	0	0	0	0	0	0.230994	0.317311
b;D_1__Firmicutes;D_2__Clostridia;D_3__Clostridiales;D_4__Lachnospiraceae;D_5__lLachnospiraceae.UCG-006;l	0.194739	0	0	0	0	0	0	0.246873	0	0	0	0	0	0.936667	0.179712
b;D_1__Firmicutes;D_2__Clostridia;D_3__Clostridiales;D_4__Lachnospiraceae;D_5__lLachnospiraceae.UCG-008;Ambiguousltaxa	0	0	0	0	0	0.0409018	0	0.165665	0.586787	0	0.603965	0	0	0	0.144127
b;D_1__Firmicutes;D_2__Clostridia;D_3__Clostridiales;D_4__Lachnospiraceae;D_5__lLachnospiraceae.UCG-008;Dl6luncultured.bacterium	0	0.110319	0	0	0	0.0914275	0	0	0	0	0	0	0	0	0.179712
b;D_1__Firmicutes;D_2__Clostridia;D_3__Clostridiales;D_4__Lachnospiraceae;D_5__lLachnospiraceae.UCG-008;Dl6luncultured.Lachnospiraceae.bacterium	0.0751623	0	0.256958	0	0	0	0	0	0	0.271808	0	0	0	0.380759	0.59298
b;D_1__Firmicutes;D_2__Clostridia;D_3__Clostridiales;D_4__Lachnospiraceae;D_5__lLachnospiraceae.UCG-008;Dl6luncultured.rumen.bacterium	0.632046	0	0	0	0.67445	0	0.335659	0.561962	0.0820681	0.387577	0	0.0888307	0.0890957	0.256378	0.753152
b;D_1__Firmicutes;D_2__Clostridia;D_3__Clostridiales;D_4__Lachnospiraceae;D_5__lLachnospiraceae.UCG-008;l	0	0	0.224386	0	0	0.144359	0	0	0	0.133387	0	0	0	0	0.179712
b;D_1__Firmicutes;D_2__Clostridia;D_3__Clostridiales;D_4__Lachnospiraceae;D_5__lLachnospiraceae.UCG-010;Dl6luncultured.rumen.bacterium	0.133242	0	0	0	0	0	0	0	0	0	0	0	0	0	0.317311
b;D_1__Firmicutes;D_2__Clostridia;D_3__Clostridiales;D_4__Lachnospiraceae;D_5__lLachnospiraceae.UCG-010;l	0.0273317	0	0.0108574	0	0	0.0914275	0	0	0	0	0.145785	0.0514283	0	0	0.892738
b;D_1__Firmicutes;D_2__Clostridia;D_3__Clostridiales;D_4__Lachnospiraceae;D_5__lLachnospiraceae.XPB1014.group;Ambiguousltaxa	0	0	0	0.334954	0	0.274282	0	0	0	0.324659	0	0.411426	0	0	0.715001
b;D_1__Firmicutes;D_2__Clostridia;D_3__Clostridiales;D_4__Lachnospiraceae;D_5__lLachnospiraceae.XPB1014.group;Dl6luncultured.bacterium	0	0	0	0	0	0	0.0529989	0	0	0	0	0	0	0	0.317311
b;D_1__Firmicutes;D_2__Clostridia;D_3__Clostridiales;D_4__Lachnospiraceae;D_5__lLachnospiraceae.XPB1014.group;Dl6luncultured.rumen.bacterium	0	0	0	0	0	0.0264658	0	0	0	0	0	0.046753	0	0.0228455	0.59298
b;D_1__Firmicutes;D_2__Clostridia;D_3__Clostridiales;D_4__Lachnospiraceae;D_5__lMarvinbryantia;Dl6luncultured.bacterium	0	0	0	0	0	0	0.114831	0	0	0	0.479007	0	0	0	0.654721
b;D_1__Firmicutes;D_2__Clostridia;D_3__Clostridiales;D_4__Lachnospiraceae;D_5__lMarvinbryantia;Dl6luncultured.rumen.bacterium	0	0	0.380008	0	0	0	0	0	0	0	0	0	0	0	0.317311
b;D_1__Firmicutes;D_2__Clostridia;D_3__Clostridiales;D_4__Lachnospiraceae;D_5__lMarvinbryantia;l	0	0.0509165	0	0	0	0	0	0	0	0	0	0.224414	0	0	0.654721
b;D_1__Firmicutes;D_2__Clostridia;D_3__Clostridiales;D_4__Lachnospiraceae;D_5__lMoryella;Ambiguousltaxa	0	0	0.0353326	0	0.0288718	0.0888282	0.0378174	0	0	0.0380759	0	0.0276841	0	0	0.273322
b;D_1__Firmicutes;D_2__Clostridia;D_3__Clostridiales;D_4__Lachnospiraceae;D_5__lMoryella;Dl6lbacterium.YAD2002	0.136659	0	0	0	0	0	0	0.227383	0	0	0.137454	0	0	0	0.179712
b;D_1__Firmicutes;D_2__Clostridia;D_3__Clostridiales;D_4__Lachnospiraceae;D_5__lMoryella;Dl6luncultured.rumen.bacterium	0	0.332959	0.0662486	0.145934	0.0818035	0.239153	0	0.120793	0.299219	0.0913822	0.143543	0.0931192	0.0552217	0	0.916512
b;D_1__Firmicutes;D_2__Clostridia;D_3__Clostridiales;D_4__Lachnospiraceae;D_5__lMoryella;l	0	0	0.231624	0	0	0	0	0	0	0	0	0	0	0	0.317311
b;D_1__Firmicutes;D_2__Clostridia;D_3__Clostridiales;D_4__Lachnospiraceae;D_5__lOribacterium;Dl6luncultured.bacterium	0	0.127291	0.0651442	0	0	0	0	0.0357317	0	0	0	0.107532	0	0.0533063	0.892738
b;D_1__Firmicutes;D_2__Clostridia;D_3__Clostridiales;D_4__Lachnospiraceae;D_5__lOribacterium;Dl6luncultured.rumen.bacterium	0	0	0	0	0	0.685706	0	0	0	1.28857	0	0	0	0.162457	0.59298
b;D_1__Firmicutes;D_2__Clostridia;D_3__Clostridiales;D_4__Lachnospiraceae;D_5__lOribacterium;l	0.297233	0.135777	0	0	0	0	0.0485823	0	0	0.0880858	0	0	0.019799	0.0482295	0.500184
b;D_1__Firmicutes;D_2__Clostridia;D_3__Clostridiales;D_4__Lachnospiraceae;D_5__lprobable.genus.10;l	0	0	0	0	0	0.228569	1.92562	0	0	0	0.408197	0	0	0	0.59298
b;D_1__Firmicutes;D_2__Clostridia;D_3__Clostridiales;D_4__Lachnospiraceae;D_5__lPseudobutyrivibrio;Dl6luncultured.rumen.bacterium	0	0.135777	0	0	0.0433857	0.0721796	0.101581	0	0.123102	0.0276841	0.158281	0.0561036	0	0.0964589	0.753152
b;D_1__Firmicutes;D_2__Clostridia;D_3__Clostridiales;D_4__Lachnospiraceae;D_5__lPseudobutyrivibrio;l	0.710625	1.45961	1.93985	1.19935	0.918987	0.779539	0.543238	0.83807	2.80263	0.583883	0.258247	0.402076	0	0.335068	0.236724
b;D_1__Firmicutes;D_2__Clostridia;D_3__Clostridiales;D_4__Lachnospiraceae;D_5__lRoseburia;Ambiguousltaxa	0	0	0	0	0	0	0	0	0	0	0	0.102857	0	0	0.317311
b;D_1__Firmicutes;D_2__Clostridia;D_3__Clostridiales;D_4__Lachnospiraceae;D_5__lRoseburia;Dl6luncultured.bacterium	0.34848	0.0933469	0	0	0	0.563001	0	0.0617184	0.0779647	0.435395	0	0	0	0.271608	0.68583
b;D_1__Firmicutes;D_2__Clostridia;D_3__Clostridiales;D_4__Lachnospiraceae;D_5__lRoseburia;l	0	0.0933469	0	0.145867	0.078883	0.529317	0	0.308592	0	0.186238	0.116628	0	0.316785	0.0253839	0.865772
b;D_1__Firmicutes;D_2__Clostridia;D_3__Clostridiales;D_4__Lachnospiraceae;D_5__lShuttleworthia;Dl6luncultured.bacterium	0	0	0	0	0	0	0	0	0	0	0	0	0.316785	0	0.317311
b;D_1__Firmicutes;D_2__Clostridia;D_3__Clostridiales;D_4__Lachnospiraceae;D_5__lSyntrophococcus;Ambiguousltaxa	0	0	0	0	0	0	0	0	0	0	0	0	0	0.0456911	0.317311
b;D_1__Firmicutes;D_2__Clostridia;D_3__Clostridiales;D_4__Lachnospiraceae;D_5__lSyntrophococcus;l	0	0	0	0	0	0	0	0	0.213377	0	0	0	0	0	0.317311
b;D_1__Firmicutes;D_2__Clostridia;D_3__Clostridiales;D_4__Lachnospiraceae;D_5__lTyzzerella.3;Dl6luncultured.rumen.bacterium	0.0136659	0	0	0	0	0	0	0	0	0	0	0	0	0	0.317311
b;D_1__Firmicutes;D_2__Clostridia;D_3__Clostridiales;D_4__Lachnospiraceae;D_5__luncultured;Ambiguousltaxa	0.0956611	0	0	0.0810373	0	0	0	0.0357317	0.0410341	0	0	0	0.0544474	0.0659982	0.892738
b;D_1__Firmicutes;D_2__Clostridia;D_3__Clostridiales;D_4__Lachnospiraceae;D_5__luncultured;Dl6luncultured.bacterium	0.683293	0	0.665919	0	0.615288	0.418642	0.490239	0	0	0.0830523	0.624792	0.46753	0.61377	0.593984	0.753152
b;D_1__Firmicutes;D_2__Clostridia;D_3__Clostridiales;D_4__Lachnospiraceae;D_5__luncultured;Dl6luncultured.rumen.bacterium	0.813119	0	0	0	0	0.334432	0	0	0.984817	0	0	0	0.782062	0	0.59298
b;D_1__Firmicutes;D_2__Clostridia;D_3__Clostridiales;D_4__Lachnospiraceae;D_5__luncultured;l	0	0	0.0180956	0	0	0	0	0	0	0	0.162446	0	0	0.106613	0.285049
b;D_1__Firmicutes;D_2__Clostridia;D_3__Clostridiales;D_4__Peptococcaceae;D_5__luncultured;Dl6luncultured.bacterium	0	0	0	0	0	0	0	0	0	0	0	0	0	0.26907	0.317311
b;D_1__Firmicutes;D_2__Clostridia;D_3__Clostridiales;D_4__Ruminococcaceae;D_5__l[Eubacterium].coprostanoligenes.group;Ambiguousltaxa	0	0	0.0796207	0.243112	0.110436	0.151577	0	0	0.0615511	0	0	0	0	0.345221	0.463071
b;D_1__Firmicutes;D_2__Clostridia;D_3__Clostridiales;D_4__Ruminococcaceae;D_5__l[Eubacterium].coprostanoligenes.group;Dl6luncultured.bacterium	0.68671	1.23897	1.17983	0.443004	0	0.30556	0	0.42878	0	0.118287	0	0.645191	0	0.573677	0.398025
b;D_1__Firmicutes;D_2__Clostridia;D_3__Clostridiales;D_4__Ruminococcaceae;D_5__l[Eubacterium].coprostanoligenes.group;l	0.45439	0.127291	0.0180956	0.788763	0	0.0216539	0	0.01949	0.139516	0.181205	0.0208264	1.00986	0.133644	0	0.753152
b;D_1__Firmicutes;D_2__Clostridia;D_3__Clostridiales;D_4__Ruminococcaceae;D_5__lAnaerotruncus;Dl6luncultured.bacterium	0.0239153	0	0	0	0	0	0	0	0	0	0	0	0	0	0.317311
b;D_1__Firmicutes;D_2__Clostridia;D_3__Clostridiales;D_4__Ruminococcaceae;D_5__lAnaerotruncus;Dl6luncultured.rumen.bacterium	0.177656	0	0	0	0	0	0.415158	0	0.348789	0	0	0	0	0	0.59298
b;D_1__Firmicutes;D_2__Clostridia;D_3__Clostridiales;D_4__Ruminococcaceae;D_5__lAnaerotruncus;l	0.720875	0.814664	0.984402	0.270124	0	0.596685	2.87519	1.32532	0.0410341	0.480697	4.97334	0.383375	2.0888	1.65757	0.61209
b;D_1__Firmicutes;D_2__Clostridia;D_3__Clostridiales;D_4__Ruminococcaceae;D_5__lCandidatus.Soleaferrea;Dl6luncultured.rumen.bacterium	0	0.246096	0	0	0	0	0	0	0	0	0	0	0	0	0.317311
b;D_1__Firmicutes;D_2__Clostridia;D_3__Clostridiales;D_4__Ruminococcaceae;D_5__lOscillospira;l	0	0	0	0	0	0.0120299	0	0	0	0	0	0	0	0	0.317311
b;D_1__Firmicutes;D_2__Clostridia;D_3__Clostridiales;D_4__Ruminococcaceae;D_5__lPapillibacter;l	0.0614964	0.135777	0.0760016	0	0.244537	0	0	0	0	0.0604017	0	0	0	0.0456911	0.138011
b;D_1__Firmicutes;D_2__Clostridia;D_3__Clostridiales;D_4__Ruminococcaceae;D_5__lRuminiclostridium.1;Dl6luncultured.bacterium	0	0	0	0	0	0	0	0	0	0.166105	0	0	0.222739	0	0.179712
b;D_1__Firmicutes;D_2__Clostridia;D_3__Clostridiales;D_4__Ruminococcaceae;D_5__lRuminiclostridium.1;Dl6luncultured.rumen.bacterium	0	0	0	0	0	0	0.0883314	0	0	0	0	0	0	0	0.317311
b;D_1__Firmicutes;D_2__Clostridia;D_3__Clostridiales;D_4__Ruminococcaceae;D_5__lRuminiclostridium.5;Dl6luncultured.rumen.bacterium	0.239153	0	0.332959	0	0	0	0	0.0552217	0	0.0931192	0	0.299219	0.143543	0	1
b;D_1__Firmicutes;D_2__Clostridia;D_3__Clostridiales;D_4__Ruminococcaceae;D_5__lRuminiclostridium.6;Dl6luncultured.bacterium	0.727708	0	1.38251	0.0432199	0.954484	0	0	0.471009	1.23923	0.229023	1.28707	2.01973	0	0.890976	0.248864
b;D_1__Firmicutes;D_2__Clostridia;D_3__Clostridiales;D_4__Ruminococcaceae;D_5__lRuminiclostridium.9;Ambiguousltaxa	0.0888282	0	0	0	0.110436	0	0	0	0.102585	0.0906025	0	0	0	0	1
b;D_1__Firmicutes;D_2__Clostridia;D_3__Clostridiales;D_4__Ruminococcaceae;D_5__lRuminiclostridium.9;Dl6lClostridiales.bacterium.NK3B98	0	0	0.028953	0	0	0	0	0	0	0	0	0	0	0	0.317311
b;D_1__Firmicutes;D_2__Clostridia;D_3__Clostridiales;D_4__Ruminococcaceae;D_5__lRuminiclostridium.9;l	0	0	0	0	0.0631064	0	0	0	0.00820681	0	0	0	0.0890957	0	0.59298
b;D_1__Firmicutes;D_2__Clostridia;D_3__Clostridiales;D_4__Ruminococcaceae;D_5__lRuminiclostridium;Dl6luncultured.bacterium	0	0	0	0	0	0	0	0	0	0.0880858	0	0	0	0	0.317311
b;D_1__Firmicutes;D_2__Clostridia;D_3__Clostridiales;D_4__Ruminococcaceae;D_5__lRuminococcaceae.NK4A214.group;Dl6luncultured.bacterium	0.22207	0.814664	0	0	0	0.42586	0.388658	0.412539	0.237998	0.850657	0	0	0	0.322376	0.892738
b;D_1__Firmicutes;D_2__Clostridia;D_3__Clostridiales;D_4__Ruminococcaceae;D_5__lRuminococcaceae.NK4A214.group;Dl6luncultured.rumen.bacterium	0	0	0	0	0	0	0	0	0	0.0604017	0.074975	0	0	0	0.179712
b;D_1__Firmicutes;D_2__Clostridia;D_3__Clostridiales;D_4__Ruminococcaceae;D_5__lRuminococcaceae.NK4A214.group;l	1.37	1.21351	2.11719	1.5181	1.10436	1.48931	0.852398	1.68264	1.47723	0.943776	1.85355	1.49142	1.35623	1.19051	0.310494
b;D_1__Firmicutes;D_2__Clostridia;D_3__Clostridiales;D_4__Ruminococcaceae;D_5__lRuminococcaceae.UCG-001;Dl6luncultured.bacterium	0	0	0	0	0.145934	0.0818035	0.0662486	0	0	0	0.120793	0	0	0.0913822	0.715001
b;D_1__Firmicutes;D_2__Clostridia;D_3__Clostridiales;D_4__Ruminococcaceae;D_5__lRuminococcaceae.UCG-002;Dl6luncultured.bacterium	0	0	0	0	0	0.0192479	0.194329	0	0	0	0	0	0	0	0.179712
b;D_1__Firmicutes;D_2__Clostridia;D_3__Clostridiales;D_4__Ruminococcaceae;D_5__lRuminococcaceae.UCG-002;l	0	0.305499	0	0.0864398	0	0	0.278244	0.250122	0	0	0	0	0	0	0.273322
b;D_1__Firmicutes;D_2__Clostridia;D_3__Clostridiales;D_4__Ruminococcaceae;D_5__lRuminococcaceae.UCG-004;l	2.11479	1.79056	3.93761	3.18747	4.7527	0.957582	4.79198	0.987494	4.61633	3.77007	4.81923	2.10856	8.56803	1.97741	0.735317
b;D_1__Firmicutes;D_2__Clostridia;D_3__Clostridiales;D_4__Ruminococcaceae;D_5__lRuminococcaceae.UCG-005;Dl6luncultured.bacterium	0	0	0	0	0	0.197291	0.291494	0	0	0	0	0	0	0	0.179712
b;D_1__Firmicutes;D_2__Clostridia;D_3__Clostridiales;D_4__Ruminococcaceae;D_5__lRuminococcaceae.UCG-005;Dl6luncultured.rumen.bacterium	0	0	0.45239	0	0.335253	0.346462	0	0.21439	0	0.047818	0.137454	0	0.539524	0	0.68583
b;D_1__Firmicutes;D_2__Clostridia;D_3__Clostridiales;D_4__Ruminococcaceae;D_5__lRuminococcaceae.UCG-005;l	0	0	0	0	0	0	0	0	0	0	0	0	0	0.012692	0.317311
b;D_1__Firmicutes;D_2__Clostridia;D_3__Clostridiales;D_4__Ruminococcaceae;D_5__lRuminococcaceae.UCG-009;Dl6luncultured.bacterium	0	0	0	0	0	0	0	0	0	0.302008	0	0	0	0	0.317311
b;D_1__Firmicutes;D_2__Clostridia;D_3__Clostridiales;D_4__Ruminococcaceae;D_5__lRuminococcaceae.UCG-009;Dl6luncultured.rumen.bacterium	0	0	0	0	0.0078883	0	0	0	0	0	0	0	0	0	0.317311
b;D_1__Firmicutes;D_2__Clostridia;D_3__Clostridiales;D_4__Ruminococcaceae;D_5__lRuminococcaceae.UCG-010;Ambiguousltaxa	0	0	0.0977163	0	0	0	0	0.402794	0	0	0	0	0.425679	0	0.285049
b;D_1__Firmicutes;D_2__Clostridia;D_3__Clostridiales;D_4__Ruminococcaceae;D_5__lRuminococcaceae.UCG-010;Dl6luncultured.bacterium	0.269901	0	0	0.270124	0.260314	0.526911	0	0	0.332376	0	0.141619	0	0.262337	0.398528	0.916512
b;D_1__Firmicutes;D_2__Clostridia;D_3__Clostridiales;D_4__Ruminococcaceae;D_5__lRuminococcaceae.UCG-010;Dl6luncultured.rumen.bacterium	0	0	0.604394	0	0.847992	0.854125	0.454907	0	0.426754	0	0.608131	0.322596	0.40588	0.472141	0.753152
b;D_1__Firmicutes;D_2__Clostridia;D_3__Clostridiales;D_4__Ruminococcaceae;D_5__lRuminococcaceae.UCG-010;l	4.41408	4.11575	1.62861	3.06321	2.60314	2.6923	2.94144	3.59916	3.27041	4.95797	5.03166	1.9496	3.50443	5.17578	0.310494
b;D_1__Firmicutes;D_2__Clostridia;D_3__Clostridiales;D_4__Ruminococcaceae;D_5__lRuminococcaceae.UCG-011;Dl6luncultured.bacterium	0	0	0.0687633	0	0	0	0	0	0	0	0	0	0	0	0.317311
b;D_1__Firmicutes;D_2__Clostridia;D_3__Clostridiales;D_4__Ruminococcaceae;D_5__lRuminococcaceae.UCG-011;Dl6luncultured.rumen.bacterium	0	0	0	0	0	0.0216539	0	0	0	0	0	0	0	0	0.317311
b;D_1__Firmicutes;D_2__Clostridia;D_3__Clostridiales;D_4__Ruminococcaceae;D_5__lRuminococcaceae.UCG-013;Dl6luncultured.bacterium	0	0	0	0.118855	0	0.0336838	0	0	0	0.0931192	0.903865	0	0	0	0.285049
b;D_1__Firmicutes;D_2__Clostridia;D_3__Clostridiales;D_4__Ruminococcaceae;D_5__lRuminococcaceae.UCG-014;Ambiguousltaxa	0	0	0	0	0	0	0	0	0	0	0	0.38805	0	0	0.317311
b;D_1__Firmicutes;D_2__Clostridia;D_3__Clostridiales;D_4__Ruminococcaceae;D_5__lRuminococcaceae.UCG-014;Dl6luncultured.bacterium	0.0546635	0.82315	0.148384	0.124257	0.189319	0.146765	0.264994	0.805587	0.365203	0	0.145785	0.70597	0.62862	0.147227	0.398025
b;D_1__Firmicutes;D_2__Clostridia;D_3__Clostridiales;D_4__Ruminococcaceae;D_5__lRuminococcaceae.UCG-014;Dl6luncultured.rumen.bacterium	0.0136659	0	0	0	0	0	0	0	0.0492409	0	0	0.135584	0	0	0.285049
b;D_1__Firmicutes;D_2__Clostridia;D_3__Clostridiales;D_4__Ruminococcaceae;D_5__lRuminococcaceae.UCG-014;l	0.133242	0.305499	0.213528	0	0	0.115487	0	0	0.574477	0.213923	0	0	0.237588	0.0431527	0.345231
b;D_1__Firmicutes;D_2__Clostridia;D_3__Clostridiales;D_4__Ruminococcaceae;D_5__lRuminococcaceae.V9D2013.group;Ambiguousltaxa	0	0.695859	0	0	0	0	0	0	0	0.639251	0	0	0.118794	0.22084	0.715001
b;D_1__Firmicutes;D_2__Clostridia;D_3__Clostridiales;D_4__Ruminococcaceae;D_5__lRuminococcaceae.V9D2013.group;Dl6lbacterium.V9D2013	0	0	0	0	0	0	0	0	0	0	0	0	0.395981	0	0.317311
b;D_1__Firmicutes;D_2__Clostridia;D_3__Clostridiales;D_4__Ruminococcaceae;D_5__lRuminococcaceae.V9D2013.group;Dl6luncultured.rumen.bacterium	0	0	0	0	0.248482	0	0	0	0	0	0	0	0.168292	0	0.654721
b;D_1__Firmicutes;D_2__Clostridia;D_3__Clostridiales;D_4__Ruminococcaceae;D_5__lRuminococcaceae.V9D2013.group;l	0	0	0	0	0.106492	0	0	0	0	0	0	0	0.128694	0	0.654721
b;D_1__Firmicutes;D_2__Clostridia;D_3__Clostridiales;D_4__Ruminococcaceae;D_5__lRuminococcus.1;Ambiguousltaxa	0	0	0	0	0.500907	0.0625556	0	0.07796	0	0	0	0.0794801	0	0	0.59298
b;D_1__Firmicutes;D_2__Clostridia;D_3__Clostridiales;D_4__Ruminococcaceae;D_5__lRuminococcus.1;Dl6luncultured.bacterium	0.204988	0.288527	0.383627	0.329552	0.212984	0.298342	0.225245	0	0.311859	0.188755	0.395701	0.341297	0.21284	0.324914	0.735317
b;D_1__Firmicutes;D_2__Clostridia;D_3__Clostridiales;D_4__Ruminococcaceae;D_5__lRuminococcus.1;Dl6luncultured.rumen.bacterium	0	0	0.224386	0	0	0.933523	0	0	0	0	0	0	0.148493	0.170072	0.285049
b;D_1__Firmicutes;D_2__Clostridia;D_3__Clostridiales;D_4__Ruminococcaceae;D_5__lRuminococcus.2;Dl6luncultured.rumen.bacterium	0	0	0	0	0	0	0.0353326	0	0	0	0	0	0	0	0.317311
b;D_1__Firmicutes;D_2__Clostridia;D_3__Clostridiales;D_4__Ruminococcaceae;D_5__lRuminococcus.2;l	0	0.772234	0	0	0	0.502851	0.366575	0	0	0	0.803899	0.808827	0	0	0.68583
b;D_1__Firmicutes;D_2__Clostridia;D_3__Clostridiales;D_4__Ruminococcaceae;D_5__lSaccharofermentans;Ambiguousltaxa	0	0	0	0	0	0	0	0	0	0	0	0	1.0147	0	0.317311
b;D_1__Firmicutes;D_2__Clostridia;D_3__Clostridiales;D_4__Ruminococcaceae;D_5__lSaccharofermentans;Dl6luncultured.bacterium	0	0	0	0	0.378638	0	0.348909	0	0.664752	0	0	0	0	1.49511	0.285049
b;D_1__Firmicutes;D_2__Clostridia;D_3__Clostridiales;D_4__Ruminococcaceae;D_5__lSaccharofermentans;Dl6luncultured.rumen.bacterium	0.204988	0	0.434295	0	0.433857	0.625556	0	0	0.110792	0.095636	0.0458181	0.0981813	0.549423	0.109151	0.310494
b;D_1__Firmicutes;D_2__Clostridia;D_3__Clostridiales;D_4__Ruminococcaceae;D_5__lSaccharofermentans;l	0.191322	0	0	0	0	0	0.110414	0	0	0.380027	0	0	0	0	1
b;D_1__Firmicutes;D_2__Clostridia;D_3__Clostridiales;D_4__Ruminococcaceae;D_5__luncultured;Ambiguousltaxa	0.208405	0.763747	0.285911	0	0.398359	2.50704	0.415158	0	0.123102	0.94881	0.258247	0.640516	0	0.586369	1
b;D_1__Firmicutes;D_2__Clostridia;D_3__Clostridiales;D_4__Ruminococcaceae;D_5__luncultured;Dl6luncultured.bacterium	0.0307482	0.118805	0	0.145867	0.0315532	0	0	0.162417	0	0	0	0	0.103945	0.106613	0.916512
b;D_1__Firmicutes;D_2__Clostridia;D_3__Clostridiales;D_4__Ruminococcaceae;D_5__luncultured;Dl6luncultured.rumen.bacterium	0	0.398846	0	0	0.41808	0.0336838	0.0264994	0	0	0.037751	0.287404	0.0794801	0	0.276685	0.753152
b;D_1__Firmicutes;D_2__Clostridia;D_3__Clostridiales;D_4__Ruminococcaceae;D_5__luncultured;l	0	0	0	0	0	0	0	0	0	0	0	0	0.593971	0	0.317311
b;D_1__Firmicutes;D_2__Clostridia;D_3__Clostridiales;D_4__Ruminococcaceae;l;l	0	0.169722	0	0.226904	0	0	0	0	0.147723	0	0.374875	0	0	0	0.654721
b;D_1__Firmicutes;D_2__Clostridia;D_3__Clostridiales;l;l;l	0.614964	0	0.897543	0	1.37256	2.22794	0.693402	2.17314	0	1.06961	0	0.523634	1.23249	0.324914	0.68583
b;D_1__Firmicutes;D_2__Clostridia;D_3__Halanaerobiales;D_4__ODP1230B8.23;D_5__luncultured.bacterium;Dl6luncultured.bacterium	0	0	0.314864	0	0.343141	0.182855	0	0	0	0	0	0	0	0.200533	0.273322
b;D_1__Firmicutes;D_2__Erysipelotrichia;D_3__Erysipelotrichales;D_4__Erysipelotrichaceae;D_5__l[Anaerorhabdus].furcosa.group;Ambiguousltaxa	0	0	0	0	0	0	0	0.126685	0	0	0	0	0	0	0.317311
b;D_1__Firmicutes;D_2__Erysipelotrichia;D_3__Erysipelotrichales;D_4__Erysipelotrichaceae;D_5__l[Anaerorhabdus].furcosa.group;Dl6luncultured.bacterium	0.181073	0	0	0	0	0	0	0	0	0	0.208264	0	0	0	0.654721
b;D_1__Firmicutes;D_2__Erysipelotrichia;D_3__Erysipelotrichales;D_4__Erysipelotrichaceae;D_5__lErysipelotrichaceae.UCG-004;Ambiguousltaxa	0	0	0.752778	0	0.307644	0.399394	0.158997	0	0	0.588916	0.212429	0.369349	0	0	0.500184
b;D_1__Firmicutes;D_2__Erysipelotrichia;D_3__Erysipelotrichales;D_4__Erysipelotrichaceae;D_5__lErysipelotrichaceae.UCG-004;Dl6luncultured.rumen.bacterium	0.481722	0	3.4816	0	1.9918	1.13563	0	2.29657	0	0	0	0.939735	1.38593	0.0507679	0.892738
b;D_1__Firmicutes;D_2__Erysipelotrichia;D_3__Erysipelotrichales;D_4__Erysipelotrichaceae;D_5__lErysipelotrichaceae.UCG-004;Dl6lunidentified.rumen.bacterium.RFN20	0	0	0	0	0.0197208	0	0	0	0	0	0	0	0.856308	0	0.654721
b;D_1__Firmicutes;D_2__Erysipelotrichia;D_3__Erysipelotrichales;D_4__Erysipelotrichaceae;D_5__lErysipelotrichaceae.UCG-004;l	0	0	0.647823	0.313344	0.165654	0	0	0.354069	0	0.128354	0	0	0	0	0.465209
b;D_1__Firmicutes;D_2__Erysipelotrichia;D_3__Erysipelotrichales;D_4__Erysipelotrichaceae;D_5__lErysipelotrichaceae.UCG-009;Dl6luncultured.rumen.bacterium	0.293816	0	0	0	0	0.575031	0	0	0	0.96391	0	0	0.683067	0	0.59298
b;D_1__Firmicutes;D_2__Erysipelotrichia;D_3__Erysipelotrichales;D_4__Erysipelotrichaceae;D_5__lErysipelotrichaceae.UCG-009;l	0	0	0.0651442	0	0	0	0	0	0	0	0	0	0.0593971	0	0.654721
b;D_1__Firmicutes;D_2__Erysipelotrichia;D_3__Erysipelotrichales;D_4__Erysipelotrichaceae;D_5__lSolobacterium;Dl6luncultured.rumen.bacterium	0	0	0	0	0	0.190073	0	0	0.139516	0	0	0	0	0	0.654721
b;D_1__Firmicutes;D_2__Erysipelotrichia;D_3__Erysipelotrichales;D_4__Erysipelotrichaceae;D_5__lSolobacterium;l	0	0	0	0	0	0	0	0	0.340583	0	0	0	0	0	0.317311
b;D_1__Firmicutes;D_2__Erysipelotrichia;D_3__Erysipelotrichales;D_4__Erysipelotrichaceae;D_5__luncultured;Ambiguousltaxa	0.0683293	0	0	0	0	0	0	0	0	0	0	0	0	0	0.317311
b;D_1__Firmicutes;D_2__Erysipelotrichia;D_3__Erysipelotrichales;D_4__Erysipelotrichaceae;D_5__luncultured;Dl6luncultured.bacterium	0.136659	0	0	0	0	0	0	0.263115	0	0	0	0	0	0.281762	0.179712
b;D_1__Firmicutes;D_2__Erysipelotrichia;D_3__Erysipelotrichales;D_4__Erysipelotrichaceae;D_5__luncultured;Dl6luncultured.rumen.bacterium	0	0	0.0506677	0	0.0709947	0.0745856	0.092748	0	0.0246204	0	0	0	0	0.274146	0.68583
b;D_1__Firmicutes;D_2__Erysipelotrichia;D_3__Erysipelotrichales;D_4__Erysipelotrichaceae;D_5__luncultured;l	0	0	0	0	0.0749389	0	0	0	0	0	0	0	0	0	0.317311
b;D_1__Firmicutes;D_2__Negativicutes;D_3__Selenomonadales;D_4__Acidaminococcaceae;D_5__lSucciniclasticum;Dl6luncultured.rumen.bacterium	0.218654	0	0.173718	0.226904	0	0.144359	0.198746	0.162417	0.118999	0.0981527	0	0.144934	0	0.208148	0.61209
b;D_1__Firmicutes;D_2__Negativicutes;D_3__Selenomonadales;D_4__Veillonellaceae;D_5__lAnaerovibrio;Dl6luncultured.bacterium	0	0	0.115812	0	0.0236649	0	0	0	0	0	0	0	0	0.0863054	0.59298
b;D_1__Firmicutes;D_2__Negativicutes;D_3__Selenomonadales;D_4__Veillonellaceae;D_5__lAnaerovibrio;l	0.642296	0.39036	0.0904781	0	0	0	0.189913	0	0	0.548649	0.52899	0	0.193041	0.210687	0.753152
b;D_1__Firmicutes;D_2__Negativicutes;D_3__Selenomonadales;D_4__Veillonellaceae;D_5__lQuinella;Dl6luncultured.bacterium	0	0	0	0	0	0	0	0	0	0	0	0.0794801	0	0.058383	0.179712
b;D_1__Firmicutes;D_2__Negativicutes;D_3__Selenomonadales;D_4__Veillonellaceae;D_5__lQuinella;Dl6luncultured.rumen.bacterium	0	0	0	0.0810373	0	0	0	0	0	0.00503347	0	0	0	0.0203071	1
b;D_1__Firmicutes;D_2__Negativicutes;D_3__Selenomonadales;D_4__Veillonellaceae;D_5__lSelenomonas.1;Ambiguousltaxa	0	1.01833	0	0.243112	0	0	0	0.354069	0.225687	0.193789	0	0	0.316785	0.170072	0.753152
b;D_1__Firmicutes;D_2__Negativicutes;D_3__Selenomonadales;D_4__Veillonellaceae;D_5__lSelenomonas.1;l	1.03177	0.831636	1.09298	0.237709	1.12408	0.907057	0.507906	0.50674	3.2581	0.37751	0.712263	1.63636	0.356383	0.383297	0.735317
b;D_1__Firmicutes;D_2__Negativicutes;D_3__Selenomonadales;D_4__Veillonellaceae;D_5__lSelenomonas.4;Dl6luncultured.bacterium	0	0	0	0	0	0	0	0	0	0	0	0	0	0.058383	0.317311
b;D_1__Firmicutes;D_2__Negativicutes;D_3__Selenomonadales;D_4__Veillonellaceae;D_5__luncultured;Ambiguousltaxa	0	0	0	0	0	0	0.061832	0	0.0287238	0	0	0	0	0	0.654721
b;D_1__Firmicutes;D_2__Negativicutes;D_3__Selenomonadales;D_4__Veillonellaceae;D_5__lVeillonellaceae.UCG-001;Dl6luncultured.rumen.bacterium	1.65015	1.81602	1.28479	2.3933	1.13986	2.26163	1.35589	1.20838	1.76446	1.2936	1.64112	2.39375	1.62847	1.75403	0.61209
b;D_1__Firmicutes;D_2__Negativicutes;D_3__Selenomonadales;D_4__Veillonellaceae;D_5__lVeillonellaceae.UCG-001;l	0	0	0	0	0	0.103457	0	0	0	0	0	0	0	0	0.317311
b;D_1__Firmicutes;D_2__Negativicutes;D_3__Selenomonadales;D_4__Veillonellaceae;l;l	0.17424	0	0	0	0	0	0	0	0	0	0	0	0	0	0.317311
b;D_1__Firmicutes;D_2__Erysipelotrichia-Erysipelotrichales;D_4__ErysipelotrichaceaeFa.[Anaerorhabdus].furcosa.group	0	0	0	0	0	0.0136659	0	0	0.135584	0	0	0	0	0.0492409	0.285049
b;D_1__Firmicutes;D_2__Erysipelotrichia-Erysipelotrichales;D_4__ErysipelotrichaceaeFa.Erysipelotrichaceae.UCG-004	4.11575	5.39611	4.62857	5.40743	3.84717	5.46976	3.06321	5.03166	2.88934	5.22655	4.89036	4.95797	5.89573	3.27041	0.498962
b;D_1__Firmicutes;D_2__Erysipelotrichia-Erysipelotrichales;D_4__ErysipelotrichaceaeFa.Erysipelotrichaceae.UCG-009	0	0.0506677	0.092748	0.0709947	0.0745856	0	0	0	0	0.274146	0	0	0	0.0246204	0.68583
b;D_1__Firmicutes;D_2__Erysipelotrichia-Erysipelotrichales;D_4__ErysipelotrichaceaeFa.Solobacterium	0	0	0	0	0.0216539	0	0	0	0.38805	0	0	0	0	0	0.654721
b;D_1__Firmicutes;D_2__Erysipelotrichia-Erysipelotrichales;D_4__ErysipelotrichaceaeFa.uncultured	0.924983	0.45239	0.0706651	0.753333	1.27517	0.563717	0	0.553982	0.0514283	0.0507679	1.78191	0.515931	0.789345	0	0.600179
b;D_1__Firmicutes-;l	0	0	0	0.356564	0	0	0	0	0	0	0	0	0	0	0.317311
b;D_1__Firmicutes;D_2__Negativicutes-Selenomonadales;D_4__AcidaminococcaceaeFa.Succiniclasticum	0.950441	0.0904781	0.189913	0	0	0.642296	0.486224	0.778907	0.0514283	0.398528	0.193041	0.619117	0.01949	0.340583	0.865772
b;D_1__Firmicutes;D_2__Negativicutes-Selenomonadales;D_4__VeillonellaceaeFa.Anaerovibrio	2.34216	0.723825	1.28081	2.8319	3.13981	1.45542	0.642896	1.49533	0.640516	2.59678	1.69282	1.71138	1.56895	1.65778	0.735317
b;D_1__Firmicutes;D_2__Negativicutes-Selenomonadales;D_4__VeillonellaceaeFa.Quinella	0.0509165	0.231624	0.781733	0	0	0	0	0	0.224414	0	0	0.447979	0	0	0.465209
b;D_1__Firmicutes;D_2__Negativicutes-Selenomonadales;D_4__VeillonellaceaeFa.Selenomonas.1	1.01833	0.437914	0	0	0.30556	0	0.243112	0.324892	0	0.170072	0.316785	0.193789	0.354069	0.225687	0.735317
b;D_1__Firmicutes;D_2__Negativicutes-Selenomonadales;D_4__VeillonellaceaeFa.uncultured	0	0	0	0	0	0.181073	0	0.208264	0	0	0	0	0.126685	0	0.654721
b;D_1__Firmicutes;D_2__Negativicutes-Selenomonadales;D_4__VeillonellaceaeFa.Veillonellaceae.UCG-001	1.3408	0.883066	0.591821	0	1.10916	1.25726	0.896813	1.74109	1.1361	1.36819	1.07905	0.671969	1.39029	1.3254	0.12819
b;D_1__Fusobacteria;D_2__Fusobacteriia;D_3__Fusobacteriales;D_4__Fusobacteriaceae;D_5__lFusobacterium;l	0	0	0.28953	0	0	0	0	0	0	0	0	0	0	0	0.317311
b;D_1__Lentisphaerae;D_2__Lentisphaeria-Victivallales;D_4__vadinBE97;Ambiguous_taxa	0	0.640585	0.105998	0.548237	0.440295	0.748206	0	0	0	1.45958	0	1.9555	1.0817	0.467788	0.463071
b;D_1__Lentisphaerae;D_2__Lentisphaeria;D_3__Victivallales;D_4__vadinBE97;Ambiguousltaxa;Ambiguousltaxa	0	0.330957	0.361912	0.378174	0.516684	1.5254	0.163413	0	0.147723	0.933709	0	0	0	0	0.248864
b;D_1__Lentisphaerae;D_2__Lentisphaeria;D_3__Victivallales;D_4__vadinBE97;D_5__luncultured.rumen.bacterium;Dl6luncultured.rumen.bacterium	0	0	0	0	0	0	0	0	0	0	0	0	0	0.00507679	0.317311
b;D_1__Lentisphaerae;D_2__Lentisphaeria;D_3__Victivallales;D_4__Victivallaceae;Ambiguousltaxa;Ambiguousltaxa	0.0341647	0	0	0	0	0	0	0	0	0	0	0	0	0	0.317311
b;D_1__Lentisphaerae;D_2__Lentisphaeria;D_3__Victivallales;D_4__Victivallaceae;D_5__luncultured.rumen.bacterium;Dl6luncultured.rumen.bacterium	0	0	0	0	0	0	0	0	0	0	0	0	0	0.0355375	0.317311
b;D_1__Planctomycetes;D_2__Planctomycetacia-Planctomycetales;D_4__PlanctomycetaceaeFa.CPla-4.termite.group	0	0.115812	0	0.0236649	0.190073	0	0	0	0	0.0863054	0	0	0	0.139516	0.68583
b;D_1__Planctomycetes;D_2__Planctomycetacia-Planctomycetales;D_4__PlanctomycetaceaeFa.p-1088-a5.gut.group	0	0	0	0.110436	0	0.0888282	0	0	0	0	0	0.0906025	0	0.102585	1
b;D_1__Planctomycetes;D_2__Planctomycetacia;D_3__Planctomycetales;D_4__Planctomycetaceae;D_5__lCPla-4.termite.group;Ambiguousltaxa	0	0	0.152003	0	0.0276091	0.110675	0	0	0.131309	0	0.0999667	0	0	0	0.68583
b;D_1__Planctomycetes;D_2__Planctomycetacia;D_3__Planctomycetales;D_4__Planctomycetaceae;D_5__lp-1088-a5.gut.group;Ambiguousltaxa	0.110319	0.340198	0	0.0473298	0	0.891698	0.815775	0.074975	0	0	0.0346483	0.103186	0.133182	0.0492409	0.115851
b;D_1__Planctomycetes;D_2__Planctomycetacia;D_3__Planctomycetales;D_4__Planctomycetaceae;D_5__lp-1088-a5.gut.group;Dl6luncultured.bacterium	0	0	0	0	0	0	0	0	0.0246204	0	0	0	0	0	0.317311
b;D_1__Planctomycetes;D_2__Planctomycetacia;D_3__Planctomycetales;D_4__Planctomycetaceae;D_5__lp-1088-a5.gut.group;Dl6luncultured.rumen.bacterium	0	0	0	0	0	0.233381	0	0	0	0	0	0	0	0	0.317311
b;D_1__Planctomycetes;D_2__Planctomycetacia;D_3__Planctomycetales;D_4__Planctomycetaceae;D_5__lp-1088-a5.gut.group;l	0	0.0678887	0	0	0	0	0.494656	0	0.0574477	0	0	0	0	0	0.179712
b;D_1__Planctomycetes;D_2__Planctomycetacia;D_3__Planctomycetales;D_4__Planctomycetaceae;D_5__lPirellula;l	0.0444141	0	0	0	0	0	0	0	0	0	0	0	0	0	0.317311
b;D_1__Proteobacteria;D_2__Alphaproteobacteria-Rhizobiales;D_4__MethylobacteriaceaeFa.Methylobacterium	0	0	0.136914	0	0	0	0	0	0.430128	0	0	0	0	0	0.654721
b;D_1__Proteobacteria;D_2__Alphaproteobacteria-Rhodospirillales;D_4__RhodospirillaceaeFa.uncultured	0	0.0687633	0	0.0078883	0	0	0	0	0	0	0	0	0	0	0.179712
b;D_1__Proteobacteria;D_2__Betaproteobacteria-Burkholderiales;D_4__AlcaligenaceaeFa.Sutterella	0.169722	0.0796207	0	0.110436	0.151577	0	0.243112	0.0333222	0	0.345221	0	0	0	0.0615511	0.345448
b;D_1__Proteobacteria;D_2__Betaproteobacteria-Neisseriales;D_4__NeisseriaceaeFa.uncultured	0	0	0	0	0.0288718	0	0.17288	0	0	0	0	0.0251674	0	0.0246204	0.179712
b;D_1__Proteobacteria;D_2__Betaproteobacteria-UCT.N117;D_4__uncultured.bacteriumFa.uncultured.bacterium	0	0	0	0	0	0.0239153	0	0	0	0	0	0.0201339	0	0	0.654721
b;D_1__Proteobacteria;D_2__Deltaproteobacteria-Bradymonadales;D_4__uncultured.bacteriumFa.uncultured.bacterium	0	0.159241	0.119247	0.0709947	0.233381	0.0819952	0.0648298	0.0874708	0.196363	0	0.123744	0.0528515	0.07796	0.151826	1
b;D_1__Proteobacteria;D_2__Deltaproteobacteria-Desulfovibrionales;D_4__DesulfovibrionaceaeFa.Bilophila	1.0353	0.94821	1.08648	0.800663	1.09232	0.878032	1.04808	0.753915	0.841554	1.10674	0.950354	1.00418	1.26685	0.20517	0.61209
b;D_1__Proteobacteria;D_2__Deltaproteobacteria-Desulfovibrionales;D_4__DesulfovibrionaceaeFa.Desulfovibrio	2.48642	2.19681	2.26128	2.64653	2.59606	1.9508	1.60454	1.61196	1.63636	2.744	1.61362	1.67363	1.33182	3.92286	0.310494
b;D_1__Proteobacteria;D_2__Deltaproteobacteria-Desulfuromonadales;D_4__DesulfuromonadaceaeFa.Desulfuromonas	0	0	0	0.0867713	0.0457137	0.140075	0.140465	0	0.0748048	0.111689	0	0	0	0	0.345448
b;D_1__Proteobacteria;D_2__Alphaproteobacteria;D_3__Rhizobiales;D_4__Aurantimonadaceae;l;l	0	0	0	0	0	0	0	0	0.0738613	0	0	0	0	0	0.317311
b;D_1__Proteobacteria;D_2__Alphaproteobacteria;D_3__Rhizobiales;D_4__Methylobacteriaceae;D_5__lMethylobacterium;Ambiguousltaxa	0	0	0	0	0	0	0.136914	0	0	0	0	0.430128	0	0	0.654721
b;D_1__Proteobacteria;D_2__Alphaproteobacteria;D_3__Rhizobiales;D_4__Methylobacteriaceae;D_5__luncultured;l	0	0	0	0	0	0.0336838	0	0	0	0	0	0	0	0	0.317311
b;D_1__Proteobacteria;D_2__Alphaproteobacteria;D_3__Rhizobiales;D_4__Rhizobiaceae;D_5__lRhizobium;l	0	0	0	0	0	0	0	0	0	0	0	0	0	0.012692	0.317311
b;D_1__Proteobacteria;D_2__Alphaproteobacteria;D_3__Rhodospirillales;D_4__Acetobacteraceae;D_5__lRoseomonas;l	0	0	0	0	0.0157766	0	0	0	0	0	0	0	0	0	0.317311
b;D_1__Proteobacteria;D_2__Alphaproteobacteria;D_3__Rhodospirillales;D_4__Rhodospirillaceae;D_5__luncultured;Dl6luncultured.rumen.bacterium	0	0	0	0	0	0	0	0	0	0	0	0	0	0.0152304	0.317311
b;D_1__Proteobacteria;D_2__Alphaproteobacteria;D_3__Rhodospirillales;D_4__Rhodospirillaceae;D_5__luncultured;l	0	0.704345	0	0	0	0	0	0	0.127206	0	0	0.0794801	0	0.208148	1
b;D_1__Proteobacteria;D_2__Alphaproteobacteria;D_3__Sphingomonadales;D_4__Ellin6055;D_5__luncultured.bacterium;Dl6luncultured.bacterium	0	0	0	0.17288	0	0	0	0	0	0	0	0	0	0	0.317311
b;D_1__Proteobacteria;D_2__Betaproteobacteria;D_3__Burkholderiales;D_4__Alcaligenaceae;D_5__lSutterella;Dl6luncultured.rumen.bacterium	0	0	0.383627	0	0.0946596	0	0.105998	1.0817	0.365203	0.0704686	0	0	0	1.07882	0.224916
b;D_1__Proteobacteria;D_2__Betaproteobacteria;D_3__Burkholderiales;D_4__Alcaligenaceae;D_5__lSutterella;l	0	0	0	0	0	0	0	0	0	0	0.0416528	0	0	0	0.317311
b;D_1__Proteobacteria;D_2__Betaproteobacteria;D_3__Neisseriales;D_4__Neisseriaceae;D_5__luncultured;Dl6luncultured.rumen.bacterium	0	0	0.437914	0.0810373	0	0	0	0	0	0.332209	0	0	0	0.0380759	0.285049
b;D_1__Proteobacteria;D_2__Betaproteobacteria;D_3__Neisseriales;D_4__Neisseriaceae;l;l	0	0	0	0	0	0	0	0	0	0	0	0.0748048	0	0	0.317311
b;D_1__Proteobacteria;D_2__Betaproteobacteria;D_3__UCT.N117;D_4__uncultured.bacterium;D_5__luncultured.bacterium;Dl6luncultured.bacterium	0.0239153	0	0	0	0	0	0	0	0	0.0201339	0	0	0	0	0.654721
b;D_1__Proteobacteria;D_2__Betaproteobacteria;D_3__UCT.N117;l;l;l	0	0	0	0	0	0	0.0264994	0	0	0	0	0	0	0	0.317311
b;D_1__Proteobacteria;D_2__Deltaproteobacteria;D_3__Bradymonadales;D_4__uncultured.bacterium;D_5__luncultured.bacterium;Dl6luncultured.bacterium	0	0	0	0	0	0.0288718	0	0	0.0246204	0.0251674	0	0	0	0	1
b;D_1__Proteobacteria;D_2__Deltaproteobacteria;D_3__Bradymonadales;D_4__uncultured.rumen.bacterium;D_5__luncultured.rumen.bacterium;Dl6luncultured.rumen.bacterium	0	0	0.0506677	0	0	0	0	0	0	0	0	0	0	0	0.317311
b;D_1__Proteobacteria;D_2__Deltaproteobacteria;D_3__Bradymonadales;l;l;l	0	0	0	0	0	0	0	0	0	0	0	0.0420777	0	0	0.317311
b;D_1__Proteobacteria;D_2__Deltaproteobacteria;D_3__Desulfobacterales;D_4__Desulfobulbaceae;D_5__lDesulfobulbus;l	0	0.127291	0	0	0	0	0	0	0	0	0	0	0	0	0.317311
b;D_1__Proteobacteria;D_2__Deltaproteobacteria;D_3__Desulfovibrionales;D_4__Desulfovibrionaceae;D_5__lBilophila;Dl6luncultured.rumen.bacterium	0.245986	0.152749	0	0.194489	0.0946596	0.283906	0.185496	0	0.201067	0.208889	0	0.0654542	0	0.22084	0.498962
b;D_1__Proteobacteria;D_2__Deltaproteobacteria;D_3__Desulfovibrionales;D_4__Desulfovibrionaceae;D_5__lDesulfovibrio;Dl6luncultured.rumen.bacterium	0.051247	0	0	0.0324149	0	0	0.0132497	0	0	0.0578849	0	0.130908	0	0	0.68583
b;D_1__Proteobacteria;D_2__Deltaproteobacteria;D_3__Desulfovibrionales;D_4__Desulfovibrionaceae;D_5__lDesulfovibrio;l	0	0.135777	0.141146	0.162075	0.16171	0.211727	0.0883314	0.152672	0	0.191272	0.179107	0	0	0.0913822	0.61209
b;D_1__Proteobacteria;D_2__Deltaproteobacteria;D_3__Desulfuromonadales;D_4__Desulfuromonadaceae;D_5__lDesulfuromonas;Dl6luncultured.rumen.bacterium	0.157157	0.144263	0.235243	0	0.268202	0.158795	0.291494	0.201397	0.201067	0.095636	0.183272	0.210389	0	0.213225	0.498962
b;D_1__Proteobacteria;D_2__Deltaproteobacteria;D_3__Oligoflexales;D_4__0319-6G20;Ambiguousltaxa;Ambiguousltaxa	0	0	0	0.680713	0	0	0	0.747117	0.685269	0	0	0.836879	0	0.390913	0.138011
b;D_1__Proteobacteria;D_2__Epsilonproteobacteria;D_3__Campylobacterales;D_4__Campylobacteraceae;D_5__lCampylobacter;l	0	0	0	0	0.0631064	0	0	0	0	0.105703	0	0	0	0	0.654721
b;D_1__Proteobacteria;D_2__Gammaproteobacteria;D_3__Aeromonadales;D_4__Succinivibrionaceae;D_5__lAnaerobiospirillum;Dl6luncultured.bacterium	0	0	0	0	0	0	0	0.0812084	0	0	0	0	0	0	0.317311
b;D_1__Proteobacteria;D_2__Gammaproteobacteria;D_3__Aeromonadales;D_4__Succinivibrionaceae;D_5__lRuminobacter;l	0	0	0	0	1.8853	0.132329	0	0	0.439064	1.58554	0	0	0	0.0812286	0.892738
b;D_1__Proteobacteria;D_2__Gammaproteobacteria;D_3__Aeromonadales;D_4__Succinivibrionaceae;D_5__lSuccinimonas;Dl6luncultured.rumen.bacterium	0	0.0169722	0	0	0	0	0	0	0	0	0.0166611	0	0	0	0.654721
b;D_1__Proteobacteria;D_2__Gammaproteobacteria;D_3__Aeromonadales;D_4__Succinivibrionaceae;D_5__lSuccinivibrio;l	0	0	0	0	0.0157766	0	0	0	0.0451375	0	0	0	0.0395981	0	0.285049
b;D_1__Proteobacteria;D_2__Gammaproteobacteria;D_3__Aeromonadales;D_4__Succinivibrionaceae;D_5__lSuccinivibrionaceae.UCG-002;Dl6luncultured.rumen.bacterium	0	0	0	0	0.552181	0.620744	0.326826	1.1759	0	0.276841	0.674775	0	0	0	0.753152
b;D_1__Proteobacteria;D_2__Gammaproteobacteria;D_3__Enterobacteriales;D_4__Enterobacteriaceae;D_5__lPantoea;l	0	0	0	0	0	0	0	0	0	0	0	0.0888307	0	0	0.317311
b;D_1__Proteobacteria;D_2__Epsilonproteobacteria-Campylobacterales;D_4__CampylobacteraceaeFa.Campylobacter	0	0	0	0.0197208	0	0	0	0	0	0	0.856308	0	0	0	0.317311
b;D_1__Proteobacteria;D_2__Gammaproteobacteria-Aeromonadales;D_4__SuccinivibrionaceaeFa.Ruminobacter	0	0.796207	0	0	0.483603	1.56133	1.19395	0	3.52518	1.12197	0	0	0	0	0.892738
b;D_1__Proteobacteria;D_2__Gammaproteobacteria-Aeromonadales;D_4__SuccinivibrionaceaeFa.Succinimonas	0	0	0	0.0631064	0	0	0	0	0	0	0	0.105703	0	0	0.654721
b;D_1__Proteobacteria;D_2__Gammaproteobacteria-Aeromonadales;D_4__SuccinivibrionaceaeFa.Succinivibrio	0	0	0	0.0157766	0	0	0	0	0	0	0.0395981	0	0	0.0451375	0.179712
b;D_1__Proteobacteria;D_2__Gammaproteobacteria-Aeromonadales;D_4__SuccinivibrionaceaeFa.Succinivibrionaceae.UCG-002	0	0	0.119247	0	0	0.0649129	0	0	0.0841554	0	0.0296986	0.0704686	0	0	0.892738
b;D_1__Saccharibacteria;D_2__Unknown.Class-Unknown.Order;D_4__Unknown.FamilyFa.Candidatus.Saccharimonas	0	0	0	0	0	0	0	0	0	0	0.0333222	0	0	0	0.317311
b;D_1__Saccharibacteria;D_2__Unknown.Class;D_3__Unknown.Order;D_4__Unknown.Family;D_5__lCandidatus.Saccharimonas;Ambiguousltaxa	0	0	0.0977163	0	0	0	0.119247	0	0	0	0	0	0	0	0.179712
b;D_1__Saccharibacteria;D_2__Unknown.Class;D_3__Unknown.Order;D_4__Unknown.Family;D_5__lCandidatus.Saccharimonas;Dl6luncultured.bacterium	0	0	0	0	0	0	0	0	0	0.143454	0	0	0	0	0.317311
b;D_1__Saccharibacteria;D_2__Unknown.Class;D_3__Unknown.Order;D_4__Unknown.Family;D_5__lCandidatus.Saccharimonas;Dl6luncultured.rumen.bacterium	0	0	0	0	0	0	0	0	0	0	0	0.0654542	0	0	0.317311
b;D_1__Saccharibacteria;D_2__Unknown.Class;D_3__Unknown.Order;D_4__Unknown.Family;D_5__lCandidatus.Saccharimonas;l	0	0	0	0	0	0	0	0	0	0	0	0	0	0.0253839	0.317311
b;D_1__Spirochaetae; D_2__Spirochaetes-Spirochaetales;D_4__PL-11B10;Ambiguous_taxa	0	0.340198	0.0441657	0	0	0	0	0	0.163636	0	0	0	0	0.0615511	0.59298
b;D_1__Spirochaetae;D_2__Spirochaetes;D_3__Spirochaetales;D_4__PL-11B10;Ambiguousltaxa;Ambiguousltaxa	0	0	0.437914	0	0	0.30556	0	0	0	0	0.324892	0	0	0	0.59298
b;D_1__Spirochaetae;D_2__Spirochaetes;D_3__Spirochaetales;D_4__Spirochaetaceae;D_5__lSphaerochaeta;Ambiguousltaxa	0	0	0	0	0	0	0	0.05847	0	0	0	0	0	0	0.317311
b;D_1__Spirochaetae;D_2__Spirochaetes;D_3__Spirochaetales;D_4__Spirochaetaceae;D_5__lSpirochaeta.2;l	0.0649129	0	0	0	0	0	0.119247	0	0	0.0704686	0	0.0841554	0.0296986	0	0.892738
b;D_1__Spirochaetae;D_2__Spirochaetes;D_3__Spirochaetales;D_4__Spirochaetaceae;D_5__lTreponema.2;Ambiguousltaxa	0.136659	0.933469	0.687633	0.448406	0	0.132329	0.512322	1.1759	0	0.473146	0.541486	0.518958	0.400931	0.355375	0.61209
b;D_1__Spirochaetae;D_2__Spirochaetes;D_3__Spirochaetales;D_4__Spirochaetaceae;D_5__lTreponema.2;Dl6luncultured.bacterium	0.563717	0.924983	0	0	0.41808	0.928711	0.0706651	0.574955	0	0.468113	0.416528	0.0514283	0.925605	0.0507679	0.865772
b;D_1__Spirochaetae;D_2__Spirochaetes;D_3__Spirochaetales;D_4__Spirochaetaceae;D_5__lTreponema.2;Dl6luncultured.rumen.bacterium	0.0444141	0	0	0.0540249	0.102548	0.0433077	0.0397491	0	0.274928	0.0880858	0	0	0	0.0659982	0.865772
b;D_1__Spirochaetae;D_2__Spirochaetes;D_3__Spirochaetales;D_4__Spirochaetaceae;D_5__lTreponema.2;l	0.286983	0.118805	0.575441	0.594273	0.236649	0.793975	0.46374	0	0.406237	0.216439	0.22076	0.46753	1.92546	0.101536	0.61209
b;D_1__Spirochaetae;D_2__Spirochaetes-Spirochaetales;D_4__SpirochaetaceaeFa.Spirochaeta.2	0	0	0	0.16171	0.0288718	0	0	0	0	0.164996	0	0	0	0	1
b;D_1__Spirochaetae;D_2__Spirochaetes-Spirochaetales;D_4__SpirochaetaceaeFa.Treponema.2	1.81602	1.28479	1.35589	1.13986	2.26163	1.65015	2.3933	1.64112	2.39375	1.75403	1.62847	1.2936	1.20838	1.76446	0.865772
b;D_1__SR1.(Absconditabacteria);D_2__Ambiguousltaxa;Ambiguousltaxa;Ambiguousltaxa;Ambiguousltaxa;Ambiguousltaxa	0	0	0	0.0486224	0	0	0	0	0	0	0	0	0	0	0.317311
b;D_1__SR1.(Absconditabacteria);D_2__uncultured.rumen.bacterium-uncultured.rumen.bacterium;D_4__uncultured.rumen.bacteriumFa.uncultured.rumen.bacterium	0.135777	0.0760016	0	0.244537	0	0.0614964	0	0	0	0.0456911	0	0.0604017	0	0	0.115851
b;D_1__SR1.(Absconditabacteria)-;l	0.242569	0	0	0	0	0	0	0	0	0	0	0	0	0	0.317311
b;D_1__Synergistetes;D_2__Synergistia-Synergistales;D_4__SynergistaceaeFa.Fretibacterium	0	0	1.09973	0.978149	0.286312	0	0.334954	0.00833056	0	0	0.440529	0.390094	0	0	0.224916
b;D_1__Synergistetes;D_2__Synergistia-Synergistales;D_4__SynergistaceaeFa.Pyramidobacter	0.0678887	0.0253339	0	0.0552181	0.0673676	0	0.0594273	0.0291569	0.102857	0.00761518	0	0	0	0	0.463071
b;D_1__Synergistetes;D_2__Synergistia;D_3__Synergistales;D_4__Synergistaceae;D_5__lFretibacterium;Ambiguousltaxa	0	0	0	0	0	0	0	0	0.020517	0	0	0	0	0	0.317311
b;D_1__Synergistetes;D_2__Synergistia;D_3__Synergistales;D_4__Synergistaceae;D_5__lFretibacterium;l	0	0	0	0.140465	0.240593	0.0553377	0	0	0.0697579	0	0.22076	0.299219	0	0	0.144127
b;D_1__Synergistetes;D_2__Synergistia;D_3__Synergistales;D_4__Synergistaceae;D_5__lPyramidobacter;Dl6luncultured.rumen.bacterium	0.269901	0	0.242481	0.194489	0.102548	0	0	0	0	0.281874	0	0	0.0791962	0.0329991	0.345448
b;D_1__Tenericutes;D_2__Mollicutes-Anaeroplasmatales;D_4__AnaeroplasmataceaeFa.Anaeroplasma	0	0	0.110414	0.500907	0.0625556	0.191322	0	0	0.0794801	0	0	0.468113	0.07796	0	0.500184
b;D_1__Tenericutes;D_2__Mollicutes-Mollicutes.RF9-	0	0	0.0132497	0	0	0.051247	0.0324149	0	0.130908	0	0	0.0578849	0	0	0.68583
b;D_1__Tenericutes;D_2__Mollicutes-Mollicutes.RF9;Ambiguous_taxa;Ambiguous_taxa	0	0	0	0.0828272	0	0	0	0	0	0	0	0.737404	0	0	0.654721
b;D_1__Tenericutes;D_2__Mollicutes-Mollicutes.RF9;D_4__uncultured.bacteriumFa.uncultured.bacterium	1.02682	0.857732	1.64296	1.24241	1.28239	0.351896	1.44787	0.74142	1.86077	1.27935	1.92546	1.10736	0.490499	0.681165	0.865772
b;D_1__Tenericutes;D_2__Mollicutes-Mollicutes.RF9;D_4__uncultured.rumen.bacteriumFa.uncultured.rumen.bacterium	0.772234	0	0.494656	0	0	0	0	0	0.0794801	0.208148	0	0	0	0.184653	0.465209
b;D_1__Tenericutes;D_2__Mollicutes-Mycoplasmatales;D_4__MycoplasmataceaeFa.uncultured	0	0	0	0.0157766	0	0.109327	0.0756348	0.0624792	0.0187012	0.0329991	0	0.0226506	0	0	1
b;D_1__Tenericutes;D_2__Mollicutes-NB1-n;D_4__uncultured.bacteriumFa.uncultured.bacterium	0	0	0	0	0.129923	0	0	0	0	0	0.103945	0	0	0.0451375	1
b;D_1__Tenericutes;D_2__Mollicutes-NED5E9;Ambiguous_taxa;Ambiguous_taxa	0	0	0	0	0.00721796	0	0	0.116628	0	0	0	0.0327176	0	0	0.179712
b;D_1__Tenericutes;D_2__Mollicutes;D_3__Anaeroplasmatales;D_4__Anaeroplasmataceae;D_5__lAnaeroplasma;l	0	0	0	0	0	0	0	0	0	0	0.208264	0	0	0	0.317311
b;D_1__Tenericutes;D_2__Mollicutes;D_3__Mollicutes.RF9;Ambiguousltaxa;Ambiguousltaxa;Ambiguousltaxa	0.269901	0	0.0325721	0	0	0	0	0	0	0	0	0	0	0.0482295	0.59298
b;D_1__Tenericutes;D_2__Mollicutes;D_3__Mollicutes.RF9;D_4__uncultured.bacterium;D_5__luncultured.bacterium;Dl6luncultured.bacterium	0.204988	0.246096	0.0940972	0.15127	0	0.29353	0.189913	0.263115	0.110792	0	0.199933	0.0794801	0	0.192918	0.498962
b;D_1__Tenericutes;D_2__Mollicutes;D_3__Mollicutes.RF9;D_4__uncultured.rumen.bacterium;D_5__luncultured.rumen.bacterium;Dl6luncultured.rumen.bacterium	0.157157	0	0.170099	0	0.165654	0	0	0.168913	0.19286	0	0	0.116883	0.128694	0	0.68583
b;D_1__Tenericutes;D_2__Mollicutes;D_3__Mollicutes.RF9;l;l;l	0	0.543109	0	0	0.0276091	0.0938335	0.15458	0	0	0.143454	0	0	0.103945	0.720904	0.68583
b;D_1__Tenericutes;D_2__Mollicutes;D_3__Mycoplasmatales;D_4__Mycoplasmataceae;D_5__luncultured;Dl6luncultured.rumen.bacterium	0	0	0	0	0.0828272	0	0	0	0	0.737404	0	0	0	0	0.654721
b;D_1__Tenericutes;D_2__Mollicutes;D_3__NB1-n;D_4__uncultured.bacterium;D_5__luncultured.bacterium;Dl6luncultured.bacterium	0	0	0	0	0.16171	0.0288718	0	0	0	0	0	0	0	0.164996	1
b;D_1__Tenericutes;D_2__Mollicutes;D_3__NB1-n;D_4__unidentified.rumen.bacterium.RF3;D_5__lunidentified.rumen.bacterium.RF3;Dl6lunidentified.rumen.bacterium.RF3	0	0	0.184575	0	0	0	0	0	0	0	0	0	0	0	0.317311
b;D_1__Tenericutes;D_2__Mollicutes;D_3__NB1-n;D_4__unidentified.rumen.bacterium.RFN82;D_5__lunidentified.rumen.bacterium.RFN82;Dl6lunidentified.rumen.bacterium.RFN82	0	0	0	0.0972447	0	0	0	0	0	0	0	0	0	0	0.317311
b;D_1__Tenericutes;D_2__Mollicutes;D_3__NED5E9;Ambiguousltaxa;Ambiguousltaxa;Ambiguousltaxa	0	0	0	0	0.0197208	0.0553377	0	0	0	0	0	0	0	0	0.179712
b;D_1__Unassigned	0.741373	0	1.19431	0.345759	0.918987	0.887809	0.825899	0.574955	0.730406	0.475663	0.616461	1.34181	0.791962	0.685366	0.735317
b;D_1__Verrucomicrobia;D_2__LD1-PB3;Ambiguous_taxa;Ambiguous_taxa;Ambiguous_taxa	0	0	0	0.0670506	0	0	0	0	0	0.0329991	0	0	0	0.020517	1
b;D_1__Verrucomicrobia;D_2__OPB35.soil.group;Ambiguous_taxa;Ambiguous_taxa;Ambiguous_taxa	0	0	0	0.0276091	0.0890215	0.160574	0	0	0	0	0.00989952	0	0	0.0574477	0.273322
b;D_1__Verrucomicrobia;D_2__WCHB1-41-	0.254582	0	0	0	0.197291	0	0	0	0.172986	0.312222	0.0890957	0.0780188	0	0	0.68583
b;D_1__Verrucomicrobia;D_2__WCHB1-41;Ambiguous_taxa;Ambiguous_taxa;Ambiguous_taxa	0	0	0.061832	0	0	0.0683293	0	0	0	0	0	0	0	0.0287238	0.285049
b;D_1__Verrucomicrobia;D_2__WCHB1-41-uncultured.bacterium;D_4__uncultured.bacteriumFa.uncultured.bacterium	0	0	0	0	0.125111	0	0	0.183272	0	0	0	0.0251674	0	0	0.654721
b;D_1__Verrucomicrobia;D_2__WCHB1-41-uncultured.rumen.bacterium;D_4__uncultured.rumen.bacteriumFa.uncultured.rumen.bacterium	0	1.19431	1.15273	1.47117	1.50855	0.741373	0.345759	1.29124	1.34181	0.685366	0.791962	0.752504	1.75085	0.730406	0.735317
b;D_1__Verrucomicrobia;D_2__LD1-PB3;Ambiguousltaxa;Ambiguousltaxa;Ambiguousltaxa;Ambiguousltaxa	0	0	0	0	0.0670506	0	0	0	0.020517	0	0	0	0	0.0329991	1
b;D_1__Verrucomicrobia;D_2__LD1-PB3;D_3__uncultured.bacterium;D_4__uncultured.bacterium;D_5__luncultured.bacterium;Dl6luncultured.bacterium	0	0	0	0	0	0	0	0	0.0287238	0	0	0	0	0	0.317311
b;D_1__Verrucomicrobia;D_2__LD1-PB3;D_3__uncultured.rumen.bacterium;D_4__uncultured.rumen.bacterium;D_5__luncultured.rumen.bacterium;Dl6luncultured.rumen.bacterium	0.160574	0	0	0	0.0276091	0.0890215	0	0	0.0574477	0	0	0	0.00989952	0	0.273322
b;D_1__Verrucomicrobia;D_2__OPB35.soil.group;Ambiguousltaxa;Ambiguousltaxa;Ambiguousltaxa;Ambiguousltaxa	0.140075	0	0	0.140465	0.0867713	0.0457137	0	0	0	0	0	0	0	0.111689	0.224916
b;D_1__Verrucomicrobia;D_2__WCHB1-41-	0.109327	0	0	0.0756348	0.0157766	0	0	0	0	0.0226506	0.0624792	0.0187012	0	0.0329991	0.892738
b;D_1__Verrucomicrobia;D_2__WCHB1-41;Ambiguousltaxa;Ambiguousltaxa;Ambiguousltaxa;Ambiguousltaxa	0	0	0	0	0	0.00721796	0	0	0	0.0327176	0.116628	0	0	0	0.285049
b;D_1__Verrucomicrobia;D_2__WCHB1-41;D_3__uncultured.bacterium;D_4__uncultured.bacterium;D_5__luncultured.bacterium;Dl6luncultured.bacterium	0	0	0	0	0	0.129923	0	0	0.0451375	0	0	0	0.103945	0	0.654721
b;D_1__Verrucomicrobia;D_2__WCHB1-41;D_3__uncultured.rumen.bacterium;D_4__uncultured.rumen.bacterium;D_5__luncultured.rumen.bacterium;Dl6luncultured.rumen.bacterium	0.365562	0.43279	0.807065	0.0810373	0.327365	0.137141	0.0706651	0.263115	0.201067	0.329692	0.349883	0	0.306885	0.238609	0.498962
b;D_1__WA-aaa01f12;D_2__Ambiguousltaxa;Ambiguousltaxa;Ambiguousltaxa;Ambiguousltaxa;Ambiguousltaxa	0	0	0	0	0	0.0144359	0	0	0.0574477	0	0	0	0	0	0.654721
b;D_1__WA-aaa01f12-;l	0.0580799	0	0	0	0	0	0	0	0	0	0	0	0	0	0.317311
	0	0.203666	0.137527	0	0	0	0	0	0	0	0	0	0	0.639675	1
