# Supplementary material for: Assessing the impact of non-protein nitrogen or rumen undegradable protein supplementation on rumen bacterial diversity and ruminal fermentation in grazing steers during the dry season
Source: Front Microbiol. 2025 Oct 6;16:1670636. doi: 10.3389/fmicb.2025.1670636 (PMC12536655; doi:10.3389/fmicb.2025.1670636)
Supplement: Supplementary file 2 [file Table_2.XLSX]

## Sheet: SupplementaryTable2
sample-id	input	filtered	denoised	non-chimeric	TREATMENT
#q2:types	numeric	numeric	numeric	numeric	SUPPLEMENT
Sample-E101G	25915	25020	25020	21389	GLU
Sample-E11G	51474	49850	49850	39395	GLU
Sample-E12C	13454	12966	12966	11784	SMU
Sample-E21C	30669	29681	29681	27631	SMU
Sample-E22G	22866	21963	21963	20203	GLU
Sample-E31C	30503	29409	29409	25354	SMU
Sample-E32G	50016	48537	48537	39734	GLU
Sample-E41C	25524	24786	24786	22642	SMU
Sample-E42G	39773	37622	37622	30785	GLU
Sample-E51G	26754	25766	25766	24370	GLU
Sample-E52C	51954	50295	50295	41563	SMU
Sample-E72C	32514	31253	31253	29270	SMU
Sample-E81C	22443	21563	21563	18510	SMU
Sample-E82G	28309	27298	27298	24008	GLU
